# Supplementary material for: Comprehensive Analysis of Differentially Expressed Profiles of mRNA, lncRNA, and circRNA in the Uterus of Seasonal Reproduction Sheep
Source: Genes (Basel). 2020 Mar 12;11(3):301. doi: 10.3390/genes11030301 (PMC7140836; doi:10.3390/genes11030301)
Supplement: Supplementary file 1 [file genes-11-00301-s001.zip]

Archive with 1 entries (1 files):
- genes-727136-supplementary.xlsx
