# Supplementary material for: Comprehensive Analysis of Differentially Expressed Profiles of mRNA, lncRNA, and circRNA in the Uterus of Seasonal Reproduction Sheep
Source: Genes (Basel). 2020 Mar 12;11(3):301. doi: 10.3390/genes11030301 (PMC7140836; doi:10.3390/genes11030301)
Supplement: Supplementary file 1 [file genes-11-00301-s001.zip › genes-727136-supplementary.xlsx]

## Sheet: Table S1
Table S1 Details of primer sequences and expected product sizes of genes used for qRT-PCR
Genes and LncRNAs	Primer sequence(5′- 3′)	Product size(bp)
LHB	F: GCCTGCCCTGTCTGTATCACT	175
	R: CCATTGGGTCCACGCCAGGT
PRL	F: CCTTCGAGACCTGTTTGACCG	115
	R: GGTAATGAACCCTTTGCCCTG
ATP1A2	F: TCATCGTCACCGGCTGCTTC	133
	R: TCCTCCGCGTTGATCTGCAT
ATP1A3	F: TACCAGGAAGCCAAGAGCTCCA	113
	R: ACCACTTCCTCAGCGTTCACCT
CGA	F: AGAGCCATGGATTACTACAGA	174
	R: GCACTGATAAATTGGAGCATC
AKT2	F: TGCCATGAAGATCCTGCGGAA	183
	R: AAGAACAGCTCGCCACCGTTG
MSTRG.273909	F: CCACCTAAAGAAAGCCCTCA	149
	R: AATTCTAACACTCCTGCCAT
MSTRG.87497	F: CTAATGTAAACTGTGGGCTT	190
	R: GACCATCTTCTTATGTGCTT
MSTRG.378494	F: TTGTCTCTGCCCTCCCCACCA	111
	R: ACTGAGCTCCAAAGCCTGCAT
MSTRG.229415	F: GTGTCTAACCGTTTCCCGTGA	191
	R: GCTCCAAGGTGAGTCCCACA
MSTRG.353354	F: GTTCCCATGCTAGTCCGGCTT	122
	R: TCCTGCCAAGAACTCTGAATGGT
MSTRG.371055	F: CGTGCCTGTTCCTCACCAA	136
	R: CAGTCCAATGGTTAAGCCTTCG
MSTRG.138183	F: GCATCTCTGTTCATACGTCCAC	186
	R: CCATCTCTTGGGGCTCTGCT
β-Actin	F: CCAACCGTGAGAAGATGACC	97
	R: CCCGAGGCGTACAGGGACAG

## Sheet: Table S2
Table S2 Differentially expressed mRNAs between SP and LP
Gene	SP1_count	SP2_count	SP3_count	SP_normalize	LP1_count	LP2_count	LP3_count	LP_normalize	FoldChange	Log2FoldChange	pval	padj	Up/Down	Significant	GeneName
gene5410	30	36	54	40.2275	32	4361	23	1450.74	0.0277289	-5.17247	2.66022e-26	1.61127e-21	down	yes	POMC
gene19723	16	27	32	24.8332	29	3267	21	1089.55	0.0227922	-5.45532	6.9555e-26	2.10644e-21	down	yes	FSHB
gene18490	115	104	134	120.115	154	7671	137	2612.09	0.0459842	-4.44272	5.0831e-24	1.02626e-19	down	yes	LHB
gene4551	181	200	331	239.275	211	15278	154	5136.01	0.0465877	-4.42391	1.99741e-21	3.02452e-17	down	yes	SCG2
gene16878	55	57	90	68.1117	92	3390	46	1157.51	0.0588434	-4.08697	1.82299e-17	2.20833e-13	down	yes	CHGB
gene12623	165	189	367	241.518	190	27154	161	9035.61	0.0267295	-5.22542	6.393e-16	6.45363e-12	down	yes	CGA
gene15280	362	393	809	524.663	473	50170	340	16745.8	0.031331	-4.99626	1.53155e-13	1.3252e-09	down	yes	GH
gene17244	58	58	93	70.5711	73	2243	46	774.429	0.0911265	-3.45599	5.66034e-12	4.28552e-08	down	yes	NNAT
gene24099	4	4	8	5.38711	12	450	8	154.159	0.0349451	-4.83876	7.4959e-10	4.69549e-06	down	yes	KCNJ5
gene6863	3	4	10	5.6506	4	475	2	158.025	0.0357577	-4.8056	7.75229e-10	4.69549e-06	down	yes	NEUROD4
gene4417	30	28	55	38.1665	40	1220	26	421.614	0.0905248	-3.46554	9.49897e-10	5.23039e-06	down	yes	UNC80
gene25131	10	10	16	12.1561	10	645	9	217.934	0.0557789	-4.16414	1.29194e-09	6.52098e-06	down	yes	SYT4
gene23619	2275	2577	4786	3231.49	2493	102700	2427	35287.3	0.0915765	-3.44888	1.97221e-09	8.43939e-06	down	yes	PRL
gene2810	0	0	0	0	1	0	206	62.8523	#NAME?	#NAME?	2.09003e-09	8.43939e-06	down	yes	LOC101116279
gene15694	57	61	47	55.9906	61	231	1349	504.761	0.110925	-3.17235	3.11262e-09	1.1783e-05	down	yes	C4BPA
gene28092	71	53	118	82.3762	63	2389	101	835.957	0.0985412	-3.34313	8.48213e-09	3.02208e-05	down	yes	IGSF1
gene4458	82	86	111	94.2508	364	1464	246	671.14	0.140434	-2.83204	1.47075e-08	4.94898e-05	down	yes	IGFBP2
gene8799	16	11	24	17.4321	38	643	11	226.744	0.0768799	-3.70125	1.96046e-08	6.24964e-05	down	yes	UNC13A
gene13429	1	6	8	4.80732	23	371	7	131.366	0.0365949	-4.77221	3.73819e-08	0.000113209	down	yes	TRHR
gene21832	143	208	291	213.638	363	3188	195	1222.09	0.174814	-2.51611	4.0853e-08	0.00011783	down	yes	CHGA
gene10751	2	3	8	4.30382	4	344	1	114.656	0.0375368	-4.73555	4.2884e-08	0.000118065	down	yes	GNRHR
gene4515	21	41	20	27.0405	10	829	15	280.244	0.0964891	-3.37349	6.93824e-08	0.000175101	down	yes	PTPRN
gene11879	22	29	35	28.7682	47	768	49	282.221	0.101935	-3.29428	9.58678e-08	0.000232265	down	yes	SCG3
gene14423	3	0	5	2.81658	3	481	3	159.984	0.0176054	-5.82784	1.19704e-07	0.000278859	down	yes	SEZ6
gene5550	6	15	20	13.3915	23	502	13	176.252	0.075979	-3.71825	1.96424e-07	0.000420126	down	yes	LOC101113219
gene22344	14	14	22	16.8874	35	541	23	195.906	0.0862014	-3.53614	2.01153e-07	0.000420126	down	yes	CADPS
gene27598	174	284	210	221.935	526	2609	426	1153.46	0.192408	-2.37776	2.29799e-07	0.000463956	down	yes	PCSK1N
gene12365	2	3	2	2.33634	3	228	2	76.5093	0.0305367	-5.03331	3.86275e-07	0.00075472	down	yes	SOGA3
gene10367	4	15	5	7.68811	2	433	4	144.192	0.0533186	-4.22922	5.37778e-07	0.000987051	down	yes	PITX2
gene4210	1006	80	133	462.193	81	38	39	49.9635	9.25063	3.20955	6.48242e-07	0.0011548	up	yes	DPP10
gene1922	16	10	8	11.8868	0	417	24	144.37	0.0823357	-3.60234	8.26604e-07	0.00135315	down	yes	MYH15
gene17041	5	20	9	10.8852	25	388	22	142.141	0.07658	-3.70689	1.1073e-06	0.0016767	down	yes	LOC101102411
gene28094	6	2	8	5.57456	3	287	0	95.2978	0.0584962	-4.09551	1.57673e-06	0.00232929	down	yes	ARHGAP36
gene24826	2	8	6	5.14106	8	266	6	91.7979	0.0560041	-4.15832	2.68382e-06	0.00378038	down	yes	INA
gene27855	95	205	470	252.607	42	13	25	25.1536	10.0426	3.32806	2.9022e-06	0.00399508	up	yes	LOC101105553
gene23600	3	1	3	2.45937	11	183	4	64.8547	0.0379212	-4.72085	3.00811e-06	0.00404885	down	yes	NRSN1
gene2301	3	0	2	1.83284	7	164	2	56.7357	0.0323049	-4.9521	3.89078e-06	0.00501405	down	yes	SLC7A14
gene16725	107	6	7	46.0672	0	0	0	0	Inf	Inf	4.4809e-06	0.00565425	up	yes	LOC105601921
gene5045	0	2	4	1.90888	0	262	3	87.0407	0.0219309	-5.51089	7.5141e-06	0.00892395	down	yes	LHX3
gene16363	1	1	0	0.690951	1	120	1	40.0689	0.0172441	-5.85776	1.19118e-05	0.0133609	down	yes	RD3
gene1810	8	4	19	10.5635	8	588	8	198.259	0.0532812	-4.23023	1.41316e-05	0.0152846	down	yes	POU1F1
gene11603	157	274	222	216.214	270	2256	260	906.007	0.238645	-2.06706	1.50155e-05	0.0159135	down	yes	SCG5
gene10678	60	88	112	86.5445	755	77	531	425.426	0.20343	-2.29739	1.52385e-05	0.0159135	down	yes	LRRC66
gene18212	1157	1905	1193	1413.99	2381	10584	1784	4774.42	0.29616	-1.75555	2.02634e-05	0.0208022	down	yes	PLD3
gene12197	82	20	1	38.4719	0	0	0	0	Inf	Inf	2.32334e-05	0.0234537	up	yes	LOC106991263
gene21839	25	44	30	32.7848	22	616	24	216.752	0.151255	-2.72494	2.48318e-05	0.0246563	down	yes	UNC79
gene19066	17	6	35	19.9384	12	1132	15	380.485	0.0524026	-4.25422	2.8217e-05	0.0271281	down	yes	DRD2
gene7701	1	1	0	0.690951	1	109	0	36.1491	0.0191139	-5.70924	3.11249e-05	0.0285931	down	yes	VSTM2A
gene5491	2	1	1	1.4112	2	129	1	43.344	0.0325582	-4.94083	3.16291e-05	0.0285931	down	yes	ALK
gene22555	375	448	495	443.222	837	3197	765	1548.08	0.286305	-1.80438	3.29083e-05	0.029119	down	yes	COL7A1
gene9760	0	0	1	0.327913	1	94	1	31.5216	0.0104028	-6.58688	3.31722e-05	0.029119	down	yes	PITX1
gene5962	21	76	56	49.2968	37	780	128	306.983	0.160585	-2.63859	3.4058e-05	0.0294694	down	yes	LOC101110922
gene23578	1837	1377	1247	1540.82	10781	2112	5791	5863.88	0.262765	-1.92815	4.08304e-05	0.034348	down	yes	SCGN
gene16763	0	2	4	1.90888	1	183	1	60.7795	0.0314066	-4.99279	4.50352e-05	0.0373663	down	yes	INSM1
gene14087	4	4	13	7.02667	7	278	6	95.4264	0.0736345	-3.76347	4.75108e-05	0.0376339	down	yes	NALCN
gene27329	703	14	21	286.88	33	61	24	37.7816	7.59313	2.92469	4.75544e-05	0.0376339	up	yes	PTCHD1
gene10102	0	1	2	0.954439	1	115	0	38.1216	0.0250367	-5.31981	4.87695e-05	0.0376339	down	yes	GABRG2
gene16375	7	5	11	7.84647	5	235	21	85.2112	0.0920826	-3.44093	4.90142e-05	0.0376339	down	yes	SYT14
gene10222	13	6	6	8.85955	19	248	4	88.7543	0.099821	-3.32451	4.90858e-05	0.0376339	down	yes	PCSK1
gene16964	4	2	2	2.8224	0	155	2	51.5619	0.0547382	-4.19131	6.16251e-05	0.0460811	down	yes	MYT1
gene27580	26	80	58	53.1088	36	801	41	287.159	0.184945	-2.43483	6.40679e-05	0.0473235	down	yes	SYP
gene5825	2	0	1	1.11259	1	103	7	36.3017	0.0306484	-5.02804	7.08307e-05	0.0510467	down	yes	SIX3
gene18718	135	308	244	224.949	446	1389	711	813.594	0.276488	-1.85471	8.12959e-05	0.056085	down	yes	SSC5D
gene3201	12	7	4	8.11	37	196	11	79.4808	0.102037	-3.29283	9.211e-05	0.0626855	down	yes	NEFM
gene7899	4	13	25	13.6491	19	640	9	219.138	0.0622855	-4.00496	9.51744e-05	0.0640513	down	yes	PCLO
gene25412	1	1	1	1.01886	1	106	0	35.1629	0.0289755	-5.10902	9.65228e-05	0.0642449	down	yes	ST8SIA3
gene13070	10	7	12	9.94863	41	201	29	87.8546	0.11324	-3.14255	0.000112097	0.0722299	down	yes	RHPN1
gene28538	60	100	87	81.93	247	622	223	350.335	0.233862	-2.09627	0.000118279	0.0747478	down	yes	ABCA2
gene6203	47	37	1609	557.101	98	66	23	59.6906	9.33314	3.22236	0.000119123	0.0747478	up	yes	LIN7A
gene25548	11	14	13	12.7592	14	291	12	103.737	0.122996	-3.02332	0.000119707	0.0747478	down	yes	BAIAP3
gene701	880	158	769	644.603	194	121	198	161.275	3.99692	1.99889	0.000158723	0.0933366	up	yes	COL24A1
gene25585	4	10	16	9.80209	13	228	29	87.8702	0.111552	-3.16421	0.000161343	0.0939654	down	yes	RAB26
gene18276	2	0	6	2.75216	2	328	1	108.763	0.0253041	-5.30449	0.000175478	0.100269	down	yes	ATP1A3
gene22645	1	0	1	0.720251	1	87	1	29.2204	0.0246489	-5.34233	0.000178824	0.101226	down	yes	SLC6A11
gene27909	70	93	72	78.8444	94	840	105	337.763	0.233431	-2.09893	0.000205456	0.11313	down	yes	L1CAM
gene8761	144	194	213	184.273	371	1248	383	643.937	0.286166	-1.80507	0.000221073	0.119555	down	yes	TMEM59L
gene12013	0	1	0	0.298613	1	74	0	24.6432	0.0121174	-6.36677	0.000232803	0.122736	down	yes	SIX6
gene7898	0	1	0	0.298613	3	72	0	24.6186	0.0121295	-6.36533	0.000233274	0.122736	down	yes	LOC105615152
gene25056	38	89	73	65.423	413	342	103	274.389	0.238432	-2.06835	0.000268729	0.137938	down	yes	FUOM
gene28351	0	1	3	1.28235	0	112	0	36.8189	0.0348286	-4.84358	0.000284225	0.14346	down	yes	LOC101109336
gene16723	184	6	5	75.6214	6	0	3	2.80938	26.9174	4.75047	0.000292292	0.146312	up	yes	LOC101120769
gene22551	13	27	16	18.4095	31	333	4	120.495	0.152783	-2.71044	0.000305147	0.151495	down	yes	CELSR3
gene28692	1	3	7	3.58357	10	121	19	48.7099	0.0735696	-3.76475	0.000326297	0.156853	down	yes	LOC101101878
gene21487	6	17	2	8.08627	6	383	20	133.878	0.0604004	-4.0493	0.000331721	0.158205	down	yes	AP3B2
gene15190	2	3	5	3.32008	6	137	0	46.9361	0.0707362	-3.82141	0.000337217	0.15881	down	yes	RUNDC3A
gene9190	7	13	26	15.1541	24	307	19	114.286	0.132598	-2.91487	0.000352555	0.163007	down	yes	TGFBR3L
gene29079	0	0	0	0	2	47	8	18.5123	#NAME?	#NAME?	0.000363306	0.166705	down	yes	LOC101112964
gene5478	2012	2339	2648	2356.15	2874	11642	5254	6331.63	0.372125	-1.42614	0.000373084	0.169905	down	yes	FOSL2
gene3288	1260	1955	2102	1767.41	2558	8957	3440	4798.28	0.368342	-1.44088	0.000424977	0.185248	down	yes	ANP32B
gene1209	6	2	1	3.27917	0	223	4	74.5234	0.0440018	-4.50629	0.000425127	0.185248	down	yes	CELF3
gene8114	1541	210	320	772.234	300	164	231	218.972	3.52663	1.81829	0.000452008	0.194168	up	yes	HOXA13
gene18468	52	105	92	81.9239	157	693	163	326.981	0.250546	-1.99685	0.000469653	0.200327	down	yes	CA11
gene16728	4	7	4	4.97129	12	152	2	54.373	0.0914294	-3.4512	0.000477851	0.202398	down	yes	PCSK2
gene4586	2	20	10	10.0361	9	396	2	133.636	0.0750998	-3.73505	0.000488304	0.203973	down	yes	DNER
gene18740	111	146	239	165.518	469	1127	161	567.778	0.291519	-1.77834	0.000495269	0.205465	down	yes	TNNT1
gene22426	167	300	282	247.576	495	1421	507	777.691	0.318347	-1.65133	0.000507972	0.209302	down	yes	STAB1
gene25988	8	0	3	4.12244	4	636	1	210.648	0.0195703	-5.67519	0.000518831	0.212332	down	yes	SEZ6L2
gene8310	178	154	146	163.698	330	1106	206	530.549	0.308544	-1.69645	0.000624594	0.247262	down	yes	KCP
gene20465	0	0	0	0	0	52	0	17.0945	#NAME?	#NAME?	0.000643132	0.252464	down	yes	CDH12
gene17735	3	0	1	1.50493	5	117	11	43.3841	0.0346884	-4.8494	0.000667198	0.259048	down	yes	MT3
gene12699	536	17	16	220.616	41	63	31	43.0956	5.11923	2.35593	0.000704594	0.262969	up	yes	EYA4
gene24108	2	1	1	1.4112	11	77	1	29.0975	0.0484991	-4.3659	0.000761305	0.273929	down	yes	IGSF9B
gene26801	0	4	1	1.52236	7	146	3	51.1219	0.0297791	-5.06956	0.000764319	0.273929	down	yes	OGDHL
gene18456	504	719	775	666.574	1429	2220	1380	1600.93	0.416366	-1.26408	0.00077927	0.275954	down	yes	KDELR1
gene15172	46	64	92	67.3268	138	542	139	264.043	0.254984	-1.97152	0.000794634	0.275954	down	yes	MPP2
gene2711	491	897	915	760.534	1314	3631	1431	2043.88	0.372104	-1.42622	0.000806874	0.275954	down	yes	COL18A1
gene18812	0	0	0	0	0	50	0	16.437	#NAME?	#NAME?	0.000810974	0.275954	down	yes	LOC101108414
gene27045	273	438	346	351.359	516	1579	992	983.51	0.35725	-1.485	0.000835623	0.277437	down	yes	ADGRA2
gene22084	211	7	21	91.7598	10	15	7	10.2206	8.97796	3.16639	0.000837486	0.277437	up	yes	GADL1
gene5601	6	3	4	4.56152	2	131	11	47.0372	0.0969769	-3.36622	0.000838233	0.277437	down	yes	CTNNA2
gene21288	49	132	87	87.1699	154	589	262	321.896	0.270801	-1.8847	0.000846698	0.278716	down	yes	LOC101119851
gene7685	15	20	20	18.4156	31	278	17	106.36	0.173143	-2.52996	0.000863914	0.282845	down	yes	MAPK8IP2
gene23748	171	477	219	281.341	596	1030	1385	947.651	0.296882	-1.75204	0.00091599	0.295109	down	yes	SERPINB1
gene6555	543	62	304	331.239	119	48	64	72.8651	4.54592	2.18457	0.000977081	0.30257	up	yes	PDZRN4
gene12875	749	933	841	848.242	2654	1927	1556	1945.68	0.43596	-1.19773	0.000981253	0.30257	down	yes	FNDC1
gene25044	1	6	1	2.51193	18	95	11	40.2656	0.0623839	-4.00268	0.000983509	0.30257	down	yes	KNDC1
gene12053	20	28	12	20.1429	11	284	46	110.807	0.181783	-2.45971	0.00098355	0.30257	down	yes	SPTB
gene29242	11	19	14	14.5801	46	183	45	88.3767	0.164977	-2.59966	0.000989102	0.30257	down	yes	LOC101122261
gene6349	123	242	254	203.812	577	859	391	583.673	0.349188	-1.51792	0.000998978	0.304056	down	yes	IGFBP6
gene22557	72	168	106	113.174	183	823	215	393.731	0.28744	-1.79867	0.00109348	0.318419	down	yes	PFKFB4
gene19815	92	165	184	145.702	297	705	393	445.05	0.327384	-1.61094	0.00113902	0.327958	down	yes	TP53I11
gene16636	1	2	1	1.31748	0	84	0	27.6142	0.0477101	-4.38956	0.00114836	0.327958	down	yes	GPR158
gene24532	43	49	59	50.8494	127	351	136	196.862	0.2583	-1.95288	0.00118163	0.332885	down	yes	CHID1
gene4323	109	81	59	86.2993	883	32	96	319.083	0.27046	-1.88651	0.0011912	0.334026	down	yes	LOC101102548
gene898	43	30	25	34.0267	35	372	55	150.063	0.226749	-2.14083	0.00122292	0.337184	down	yes	SLC6A17
gene7767	1	1	0	0.690951	1	66	0	22.0133	0.0313879	-4.99365	0.00127855	0.348654	down	yes	PON1
gene20823	1	0	2	1.04816	0	75	0	24.6555	0.0425124	-4.55597	0.00128099	0.348654	down	yes	P2RX2
gene14703	331	488	562	459.874	922	1511	1042	1104.81	0.416247	-1.26449	0.00131914	0.352264	down	yes	PER1
gene4989	1545	965	1422	1360.62	2574	7963	1669	3938.95	0.345426	-1.53355	0.00133184	0.352264	down	yes	COL5A1
gene5206	7	8	8	7.75857	11	170	0	59.3667	0.130689	-2.93579	0.00143626	0.368491	down	yes	NR5A1
gene24294	79	211	193	157.289	243	763	500	479.511	0.32802	-1.60814	0.00144127	0.368491	down	yes	LOC106991822
gene16992	51	48	58	53.3616	100	448	91	206.545	0.258353	-1.95258	0.00144827	0.368572	down	yes	EEF1A2
gene17964	18	15	13	15.8041	26	213	32	87.9636	0.179667	-2.4766	0.00153047	0.378397	down	yes	ZNF536
gene28234	348	789	602	569.543	2439	856	1351	1463.34	0.389208	-1.36139	0.00153061	0.378397	down	yes	CAPN6
gene9690	129	288	320	241.544	608	1039	445	669.049	0.361026	-1.46982	0.00162125	0.398488	down	yes	ATP5D
gene14598	1998	3091	3535	2866.08	6039	6791	6622	6153.74	0.465745	-1.10239	0.00162503	0.398488	down	yes	PFN1
gene18340	627	1198	1210	1000.51	823	6282	775	2560.85	0.390694	-1.35589	0.00179085	0.42003	down	yes	APOE
gene23081	0	3	2	1.55166	3	11	75	27.3334	0.0567681	-4.13878	0.00182724	0.422696	down	yes	OVAR-DRB3
gene4453	4	3	12	6.40015	4	151	3	51.8163	0.123516	-3.01723	0.0018323	0.422696	down	yes	2019-03-04
gene1001	562	802	780	715.754	1363	2424	1441	1665.63	0.42972	-1.21853	0.00187831	0.430938	down	yes	IGSF3
gene2710	415	690	569	555.446	809	2595	1049	1427.53	0.389095	-1.36181	0.00190864	0.436242	down	yes	POFUT2
gene19204	10	3	11	8.42626	28	124	23	56.6064	0.148857	-2.748	0.00197352	0.447694	down	yes	SCN3B
gene6118	47	60	48	52.0965	287	139	143	179.925	0.289545	-1.78814	0.00201042	0.452674	down	yes	PROM2
gene18075	330	720	539	521.218	604	2969	699	1379.36	0.377869	-1.40404	0.00210472	0.470408	down	yes	APLP1
gene24055	158	251	162	190.063	255	1113	357	554.957	0.342483	-1.5459	0.00215261	0.477588	down	yes	ROBO4
gene4527	231	386	520	376.409	585	1915	654	1013.19	0.371508	-1.42854	0.00219432	0.483301	down	yes	CHPF
gene22472	17	41	29	28.4223	71	290	39	129.642	0.219238	-2.18943	0.00220979	0.484944	down	yes	DOCK3
gene24429	48	171	201	135.806	326	958	546	583.845	0.232606	-2.10404	0.00225078	0.492157	down	yes	LOC106991842
gene5043	75	112	89	92.0542	102	721	127	307.853	0.29902	-1.74168	0.00232649	0.50147	down	yes	LOC105607222
gene24391	117	296	255	217.911	369	1028	514	610.749	0.356792	-1.48684	0.00240239	0.510563	down	yes	C21H11orf68
gene6755	72	61	119	85.4854	249	444	143	268.166	0.318778	-1.64938	0.00246514	0.520248	down	yes	MYL6B
gene13022	50	147	131	106.47	193	648	232	344.526	0.309032	-1.69417	0.00248258	0.520803	down	yes	SLC52A2
gene4813	5	13	14	10.4344	33	162	9	66.4308	0.157072	-2.6705	0.002545	0.527626	down	yes	NCMAP
gene17337	0	0	0	0	0	0	43	13.0536	#NAME?	#NAME?	0.00262271	0.540324	down	yes	LOC105616751
gene8826	255	202	189	222.342	772	349	583	536.008	0.41481	-1.26948	0.0026742	0.545873	down	yes	CPAMD8
gene12014	0	6	3	2.77542	14	88	6	35.1808	0.07889	-3.66401	0.00270372	0.545873	down	yes	SIX1
gene4599	617	1228	1088	965.538	2074	2628	1860	2084.88	0.463115	-1.11056	0.00279747	0.56106	down	yes	ITM2C
gene21053	211	535	413	377.969	894	1020	899	891.128	0.424147	-1.23736	0.00285048	0.569804	down	yes	PXN
gene2635	33	18	52	35.3737	249	59	116	133.405	0.26516	-1.91506	0.00293386	0.575445	down	yes	LOC101119182
gene11149	1	0	3	1.37608	7	65	0	23.5832	0.0583498	-4.09913	0.00296499	0.575445	down	yes	CPLX2
gene17123	0	0	0	0	1	38	0	12.8086	#NAME?	#NAME?	0.00304596	0.581794	down	yes	XKR7
gene21284	13	16	39	22.6668	32	208	110	111.897	0.202568	-2.30352	0.00320123	0.591144	down	yes	LOC101120606
gene9093	918	802	964	915.762	1293	4198	1091	2120.41	0.431879	-1.2113	0.00322236	0.591438	down	yes	COL5A3
gene8076	22	32	12	22.122	4	305	6	103.353	0.214043	-2.22403	0.00324451	0.591438	down	yes	GHRHR
gene7450	126	199	310	210.512	269	1334	433	655.11	0.321338	-1.63784	0.00326652	0.591438	down	yes	WNT5B
gene20459	23	120	91	74.6974	7	20	17	13.9506	5.3544	2.42073	0.00327118	0.591438	up	yes	CDH9
gene13673	44	28	51	42.3476	170	143	142	143.913	0.294259	-1.76484	0.00331006	0.594917	down	yes	RGCC
gene15031	719	1861	1182	1225.4	1936	6060	2355	3319.72	0.369129	-1.4378	0.0033507	0.596467	down	yes	IGFBP4
gene1352	5	20	7	10.2293	33	144	19	63.5491	0.160967	-2.63516	0.00336132	0.596467	down	yes	LOC105605579
gene1431	134	192	182	169.587	620	441	305	433.76	0.39097	-1.35487	0.0034357	0.600358	down	yes	CD1D
gene2718	3224	3798	5479	4195.66	5361	19063	5586	9658.99	0.434379	-1.20297	0.00344936	0.600358	down	yes	COL6A2
gene29279	19	38	20	25.36	77	170	79	104.234	0.243298	-2.03921	0.00347266	0.60268	down	yes	LOC101106506
gene8566	7	9	1	5.76179	11	62	59	41.7736	0.137929	-2.858	0.00349642	0.605071	down	yes	SSPO
gene8612	111	270	184	184.511	344	797	423	499.274	0.369558	-1.43613	0.00354234	0.607808	down	yes	FASTK
gene7560	900	2123	1833	1588.12	3171	3934	3397	3327.95	0.477208	-1.06731	0.00356973	0.610232	down	yes	TOB2
gene24353	31	48	34	37.6449	232	14	211	142.071	0.264972	-1.91609	0.00366189	0.611656	down	yes	SPDYC
gene14433	13	35	26	24.0776	63	158	95	100.716	0.239063	-2.06454	0.00368109	0.611656	down	yes	TP53I13
gene24138	50	137	140	106.435	241	489	240	309.875	0.343477	-1.54172	0.00368595	0.611656	down	yes	TMEM132A
gene24538	11	0	7	6.61111	49	136	39	72.0538	0.0917524	-3.44611	0.00372225	0.615992	down	yes	LOC105604152
gene15087	244	356	133	245.649	681	941	451	661.754	0.371209	-1.4297	0.00389078	0.628289	down	yes	HAP1
gene8568	163	425	379	315.141	548	1441	605	830.788	0.379327	-1.39848	0.00389384	0.628289	down	yes	ATP6V0E2
gene25718	0	0	0	0	1	33	3	12.0756	#NAME?	#NAME?	0.00391461	0.628923	down	yes	SEC14L5
gene18887	1994	2774	3335	2704.26	4104	9831	4798	5987.07	0.451684	-1.14662	0.00397303	0.629014	down	yes	TRIM28
gene1322	387	353	337	367.752	500	1634	647	891.795	0.412372	-1.27798	0.00403561	0.635599	down	yes	LOC101104627
gene22528	129	123	175	144.726	246	717	284	399.767	0.362026	-1.46584	0.00407885	0.639769	down	yes	KLHDC8B
gene20284	111	116	50	94.5842	148	699	112	310.623	0.304498	-1.71549	0.00411481	0.639799	down	yes	RAB3C
gene7359	1125	2296	2108	1818.24	2677	6787	3376	4103.14	0.443132	-1.17419	0.0042207	0.652152	down	yes	ATN1
gene28874	7	4	7	6.23621	48	20	65	41.4963	0.150283	-2.73424	0.00424789	0.653021	down	yes	LOC101114941
gene28353	43	65	71	59.5622	246	187	153	185.766	0.32063	-1.64102	0.00429171	0.655568	down	yes	SRPX2
gene6392	182	395	230	264.778	626	754	600	628.108	0.421548	-1.24623	0.00436629	0.655568	down	yes	ACVRL1
gene12482	0	0	0	0	0	36	0	11.8347	#NAME?	#NAME?	0.00436843	0.655568	down	yes	GPR6
gene3229	33	59	2	31.2211	2	0	0	0.632889	49.3311	5.62443	0.00438351	0.655568	up	yes	PIWIL2
gene9348	1	6	6	4.15149	1	111	2	37.4138	0.110962	-3.17187	0.00440407	0.656174	down	yes	DIRAS1
gene21120	258	638	592	485.863	868	1628	1039	1125.27	0.431772	-1.21166	0.00445638	0.656282	down	yes	KIAA1671
gene3028	2928	3682	3416	3368.41	4626	10483	7276	7118.85	0.473168	-1.07958	0.00446528	0.656282	down	yes	SEMA4D
gene6930	0	1	1	0.626526	0	52	2	17.7016	0.0353937	-4.82037	0.00447497	0.656282	down	yes	LOC101110666
gene18550	1012	1755	1232	1325.1	2553	3020	2919	2686.81	0.493188	-1.01979	0.0045493	0.663967	down	yes	MYH14
gene9111	261	434	315	335.291	512	1271	751	807.831	0.41505	-1.26864	0.00467454	0.67093	down	yes	RAVER1
gene13029	166	350	267	257.195	472	1033	512	644.38	0.399136	-1.32505	0.00493303	0.674035	down	yes	MROH1
gene18252	359	850	729	633.719	1068	2057	1305	1410.34	0.449336	-1.15413	0.00495123	0.674035	down	yes	CCDC97
gene27924	1598	2217	1719	1852.66	2780	6423	3307	3995.13	0.463731	-1.10864	0.00502398	0.674134	down	yes	BGN
gene2215	55	116	101	89.3369	140	514	201	274.293	0.325699	-1.61839	0.00504721	0.674134	down	yes	FAM131A
gene925	30	0	14	16.3609	0	0	0	0	Inf	Inf	0.00505302	0.674134	up	yes	LOC101113807
gene2719	37	38	80	52.0968	116	326	100	174.234	0.299005	-1.74176	0.00509046	0.675624	down	yes	LOC105606170
gene6697	192	361	258	267.73	475	914	585	628.37	0.42607	-1.23084	0.00509766	0.675624	down	yes	MBD6
gene27727	14	43	62	38.6637	40	466	60	184.065	0.210054	-2.25116	0.00511319	0.676202	down	yes	CITED1
gene9728	60	96	136	96.8033	252	378	209	267.454	0.361943	-1.46617	0.00517263	0.682572	down	yes	SHROOM1
gene2844	32	2141	54	669.592	4	19	76	30.5833	21.894	4.45246	0.00521733	0.686142	up	yes	C5
gene20825	81	146	121	115.054	200	565	257	327.045	0.351799	-1.50718	0.00524804	0.688027	down	yes	LOC101116937
gene2119	44	69	75	62.4606	100	464	78	207.859	0.300496	-1.73458	0.00530229	0.693638	down	yes	MFI2
gene7857	4	1	42	15.6403	0	0	0	0	Inf	Inf	0.0054603	0.706041	up	yes	ABCB5
gene8572	36	58	80	57.6768	98	394	106	192.714	0.299287	-1.7404	0.00552706	0.706041	down	yes	LRRC61
gene19836	1327	2726	1645	1874.07	4607	4715	2646	3811.12	0.491736	-1.02404	0.00555847	0.706041	down	yes	MDK
gene21771	15	117	372	162.806	28	53	46	40.248	4.04508	2.01617	0.00559889	0.706041	up	yes	LRFN5
gene17618	43	109	51	66.1429	131	308	188	199.778	0.331082	-1.59474	0.00563198	0.70626	down	yes	APRT
gene22439	37	89	78	66.6703	145	324	163	201.879	0.330249	-1.59837	0.00567529	0.707298	down	yes	TWF2
gene18221	2107	4634	6104	4212.01	8528	15385	10040	10804.2	0.38985	-1.35901	0.00577205	0.716408	down	yes	LTBP4
gene24407	906	1304	829	1016.69	1890	3557	1464	2211.84	0.459658	-1.12137	0.00585707	0.72105	down	yes	CD248
gene26171	80	71	177	110.629	213	987	113	426.173	0.259587	-1.94571	0.00592965	0.728505	down	yes	COL26A1
gene8620	114	254	174	177.631	220	958	326	483.516	0.367374	-1.44468	0.00594256	0.728614	down	yes	CHPF2
gene24565	76	144	178	131.186	183	723	248	370.875	0.353722	-1.49931	0.00597859	0.730552	down	yes	B4GALNT4
gene3650	279	445	484	401.055	191	2025	824	976.284	0.410798	-1.2835	0.00598249	0.730552	down	yes	LINGO2
gene25707	22	62	37	39.2782	79	199	144	134.133	0.292831	-1.77186	0.00602459	0.732737	down	yes	NUDT16L1
gene24333	339	591	487	469.176	696	1802	909	1088.58	0.430997	-1.21425	0.00609857	0.737426	down	yes	ATG2A
gene16672	74	27	213	106.941	21	0	18	12.1096	8.83107	3.14259	0.00609966	0.737426	up	yes	C1QL3
gene19732	0	0	1	0.327913	3	40	0	14.0989	0.023258	-5.42613	0.00615257	0.737846	down	yes	PAX6
gene13992	1	1	1	1.01886	1	56	0	18.7259	0.0544093	-4.2	0.00618841	0.737846	down	yes	SLITRK1
gene11758	4	3	10	5.74432	15	94	14	39.8983	0.143974	-2.79612	0.0062621	0.743704	down	yes	TRIM9
gene120	212	296	283	264.364	397	997	586	631.276	0.418778	-1.25574	0.00632796	0.746001	down	yes	EFHD1
gene4685	70	213	113	128.122	258	521	356	360.988	0.354921	-1.49443	0.00635343	0.746001	down	yes	TINAGL1
gene1506	135	294	361	259.134	480	1205	502	700.419	0.369971	-1.43452	0.00640133	0.746001	down	yes	ATP1A2
gene4862	3279	4085	4486	3977.33	6676	11738	6844	8048.99	0.49414	-1.01701	0.00652518	0.752596	down	yes	HSPG2
gene13655	13	26	29	22.3738	143	77	58	88.1718	0.253752	-1.97851	0.00657846	0.754642	down	yes	PCDH17
gene19639	673	459	740	643.762	938	2065	1308	1372.75	0.468959	-1.09246	0.00660146	0.755848	down	yes	UCP2
gene9689	6	13	12	10.1709	18	112	41	54.9614	0.185056	-2.43396	0.00673487	0.762058	down	yes	CBARP
gene7634	309	728	588	531.435	899	1643	1063	1147.3	0.463205	-1.11028	0.00684335	0.765998	down	yes	LOC105610652
gene22689	286	481	470	409.961	1041	782	945	873.37	0.469401	-1.09111	0.00691166	0.769333	down	yes	SLC6A6
gene18737	12	9	12	11.3305	23	150	6	58.4107	0.19398	-2.36602	0.00700854	0.773279	down	yes	SYT5
gene8685	274	389	360	341.71	708	1010	610	741.25	0.460991	-1.11719	0.00708299	0.773279	down	yes	MGAT4B
gene266	415	459	379	424.163	674	1415	816	926.166	0.457977	-1.12665	0.00720285	0.777664	down	yes	P3H1
gene13386	185	191	204	196.512	264	990	290	497.03	0.395372	-1.33872	0.00725915	0.779574	down	yes	FABP5
gene7803	212	356	534	364.587	551	1373	1006	931.115	0.39156	-1.35269	0.00731886	0.781163	down	yes	THSD7A
gene8095	149	404	353	294.851	678	669	785	672.781	0.438257	-1.19015	0.00737456	0.782717	down	yes	PRR15
gene23102	130	309	278	234.435	393	1031	417	589.884	0.397426	-1.33124	0.00737888	0.782717	down	yes	NOTCH4
gene24354	595	1566	1482	1187.04	2320	3300	2537	2589.16	0.458464	-1.12512	0.00741697	0.782838	down	yes	CAPN1
gene14823	101	149	179	142.816	256	608	291	369.223	0.386801	-1.37034	0.00744847	0.782838	down	yes	LLGL1
gene5799	0	1	4	1.61027	1	93	5	32.4072	0.0496886	-4.33094	0.00745757	0.782838	down	yes	KCNK12
gene8702	463	951	835	739.441	965	2808	1403	1654.38	0.446958	-1.16179	0.00749695	0.782909	down	yes	RNF187
gene19087	84	430	171	217.433	48	85	83	68.3288	3.18216	1.67001	0.00751989	0.782909	up	yes	LOC101114973
gene22698	131	240	230	198.483	254	933	401	508.824	0.390082	-1.35815	0.00752944	0.782909	down	yes	FBLN2
gene25587	11	23	24	19.0537	31	196	31	83.6536	0.227769	-2.13436	0.00758975	0.787164	down	yes	CASKIN1
gene3236	107	219	182	167.057	294	703	338	426.747	0.391465	-1.35304	0.00769315	0.79381	down	yes	HR
gene7473	111	220	185	169.908	333	641	335	417.795	0.406678	-1.29804	0.00773112	0.795019	down	yes	CDC42EP1
gene8798	1	0	1	0.720251	1	47	0	15.7672	0.0456802	-4.45229	0.00775962	0.79525	down	yes	LOC106991179
gene25486	72	131	119	106.388	277	391	202	277.514	0.383361	-1.38322	0.00780192	0.795609	down	yes	NPRL3
gene2427	313	527	662	497.249	576	1910	1055	1130.43	0.439874	-1.18484	0.00787567	0.795609	down	yes	RAP2B
gene19467	1	47	126	55.7442	15	5	5	7.90823	7.04888	2.81739	0.0079507	0.796803	up	yes	LOC101105437
gene2599	1	7	5	4.12219	9	74	19	32.9427	0.125132	-2.99847	0.00795896	0.796803	down	yes	BFSP2
gene12311	16	1	67	28.5462	2	0	0	0.632889	45.1046	5.4952	0.00798817	0.798408	up	yes	LOC101118281
gene18306	60	99	136	97.6991	200	524	140	278.049	0.351374	-1.50892	0.00814863	0.804051	down	yes	ZNF428
gene22277	3831	4713	3893	4186.97	1515	2900	1700	1948.83	2.14845	1.1033	0.00836098	0.818068	up	yes	LRRN1
gene1342	160	236	192	196.206	330	706	417	463.107	0.423673	-1.23898	0.00837396	0.818068	down	yes	FAM189B
gene18767	6	40	25	22.4964	38	173	112	102.897	0.21863	-2.19344	0.00843119	0.819693	down	yes	LENG9
gene18209	234	483	417	372.777	732	986	797	797.722	0.467301	-1.09757	0.00849376	0.820437	down	yes	AKT2
gene18267	502	1096	913	823.618	1135	2805	1650	1782.18	0.462142	-1.11359	0.00850657	0.820437	down	yes	CIC
gene25246	1294	283	924	895.184	361	353	439	363.55	2.46234	1.30003	0.00852458	0.820756	up	yes	GREB1L
gene23896	180	143	121	153	38	61	48	46.6495	3.27977	1.7136	0.0085833	0.823015	up	yes	GAS2
gene7665	17	13	25	18.7495	50	117	64	73.7135	0.254357	-1.97507	0.00863193	0.824202	down	yes	TRABD
gene26028	108	248	220	188.569	291	822	378	477.06	0.395274	-1.33908	0.00875045	0.82943	down	yes	FBXL19
gene18432	440	487	577	507.259	833	1629	902	1072.94	0.472775	-1.08077	0.00878992	0.829696	down	yes	EHD2
gene7749	6	5	7	6.14248	0	118	2	39.3985	0.155907	-2.68125	0.00886978	0.832921	down	yes	HEPACAM2
gene6961	0	0	2	0.655826	1	86	1	28.8917	0.0226995	-5.4612	0.00900624	0.840522	down	yes	RFX4
gene19026	46	159	153	115.698	20	18	59	30.157	3.83651	1.9398	0.00919397	0.842642	up	yes	POU2AF1
gene29278	10	7	8	8.63697	10	99	34	46.0312	0.187633	-2.41401	0.00929597	0.842642	down	yes	LOC101106245
gene1961	2428	3276	4497	3405.48	4787	11981	5255	7048.73	0.483133	-1.04951	0.00930518	0.842642	down	yes	CCDC80
gene20160	9	12	10	10.3935	14	115	35	52.8604	0.196622	-2.3465	0.00931295	0.842642	down	yes	STC2
gene21566	415	489	650	521.985	559	2064	979	1152.61	0.452873	-1.14282	0.00932778	0.842642	down	yes	ADAMTS7
gene25789	6	1	6	4.62012	9	64	24	31.1731	0.148208	-2.7543	0.00933502	0.842642	down	yes	TRNAC-GCA
gene11071	131	334	301	249.835	425	1057	421	609.771	0.409719	-1.28729	0.0093525	0.842964	down	yes	NELFA
gene29179	34	47	47	42.7862	100	199	116	132.278	0.323456	-1.62836	0.00940739	0.844033	down	yes	PPP1R16A
gene7370	462	723	597	592.921	736	2515	857	1319.85	0.449235	-1.15446	0.00943222	0.844033	down	yes	P3H3
gene7522	150	226	144	173.557	291	609	376	406.431	0.427026	-1.22761	0.00943404	0.844033	down	yes	PDGFB
gene22798	50	126	88	86.0984	181	396	172	239.672	0.359234	-1.477	0.0094848	0.844929	down	yes	ZBTB22
gene7768	13	12	12	12.6187	10	161	13	60.0381	0.210178	-2.25031	0.00953357	0.846559	down	yes	PON3
gene25553	1	3	0	1.28818	2	49	7	18.8662	0.0682797	-3.8724	0.00961938	0.849535	down	yes	LOC105604847
gene12145	29	88	27	46.5094	80	393	159	202.779	0.22936	-2.12431	0.00962177	0.849535	down	yes	PAPLN
gene6441	466	908	766	705.151	1064	2434	1254	1517.53	0.46467	-1.10572	0.00968209	0.849905	down	yes	NCKAP5L
gene26212	1011	569	844	843.323	2253	2427	1248	1889.66	0.446283	-1.16397	0.00970904	0.849927	down	yes	PCOLCE
gene8804	70	189	148	132.433	272	542	249	339.84	0.389691	-1.3596	0.00971412	0.849927	down	yes	SLC27A1
gene24571	127	222	171	172.192	225	766	364	433.515	0.397199	-1.33206	0.00976816	0.852518	down	yes	ATHL1
gene21604	238	288	140	225.285	126	42	69	74.6256	3.01887	1.59401	0.00978626	0.852624	up	yes	LINGO1
gene2033	40	116	136	94.9288	45	12	19	23.9528	3.96317	1.98665	0.00980082	0.852624	up	yes	EAF2
gene21105	189	105	136	150.102	351	682	224	403.273	0.37221	-1.42581	0.0098116	0.852624	down	yes	TMEM119
gene9905	467	972	620	676.779	1140	2039	1218	1400.8	0.483138	-1.04949	0.00985096	0.854818	down	yes	ARAP3
gene18173	34	88	46	54.7014	126	289	108	167.664	0.326257	-1.61592	0.00990759	0.854896	down	yes	PAK4
gene25562	63	125	159	114.182	218	527	206	304.767	0.374654	-1.41637	0.00992657	0.854896	down	yes	MRPS34
gene18535	141	306	314	249.66	413	934	488	585.878	0.426129	-1.23064	0.00993655	0.854896	down	yes	PTOV1
gene398	32	50	63	48.144	60	340	85	156.562	0.307507	-1.70131	0.00997705	0.857163	down	yes	TRABD2B

## Sheet: Table S3
Table S3 Differentially expressed lncRNAs between SP and LP
Gene	SP1_count	SP2_count	SP3_count	SP_normalize	LP1_count	LP2_count	LP3_count	LP_normalize	FoldChange	Log2FoldChange	pval	padj	Up/Down	Significant	GeneName
gene28231	315	8	5	127.615	0	2	3	1.5682	81.3768	6.34655	1.78366e-09	8.31033e-06	up	yes	LOC101113047
MSTRG.4853	0	0	0	0	110	40	1	48.2621	#NAME?	#NAME?	5.37688e-08	0.000141597	down	yes	--
MSTRG.319400	2	6	11	6.1834	1	483	6	160.919	0.0384254	-4.7018	1.4149e-07	0.000317405	down	yes	--
MSTRG.371022	0	1	1	0.626526	19	108	34	51.8379	0.0120863	-6.37049	4.81655e-07	0.000911668	down	yes	--
MSTRG.353475	0	0	0	0	125	0	0	39.5556	#NAME?	#NAME?	6.87668e-07	0.00119004	down	yes	--
MSTRG.132479	202	133	259	203.897	182	3205	117	1146.72	0.177809	-2.4916	7.714e-07	0.00129786	down	yes	--
MSTRG.132472	244	234	260	250.863	243	3062	256	1161.21	0.216035	-2.21066	1.03588e-06	0.00160878	down	yes	--
MSTRG.396863	2	0	1	1.11259	0	0	182	55.2502	0.0201373	-5.63399	1.01492e-06	0.00160878	down	yes	--
MSTRG.148268	34	21	24	27.4803	188	248	189	198.394	0.138513	-2.8519	1.85756e-06	0.00267882	down	yes	--
MSTRG.285669	1	0	1	0.720251	6	132	0	45.2924	0.0159023	-5.97462	3.39915e-06	0.00447572	down	yes	--
MSTRG.71747	929	41	63	397.384	37	29	7	23.3669	17.0062	4.08799	4.96487e-06	0.00613709	up	yes	--
MSTRG.280465	0	0	0	0	0	96	1	31.8626	#NAME?	#NAME?	5.87965e-06	0.00712249	down	yes	--
MSTRG.393954	0	0	0	0	18	65	8	29.4927	#NAME?	#NAME?	8.77867e-06	0.0102253	down	yes	--
MSTRG.63350	13	24	7	14.5625	34	315	75	137.08	0.106233	-3.23469	1.06509e-05	0.012172	down	yes	--
MSTRG.148267	31	10	24	23.0185	204	210	221	200.68	0.114703	-3.12403	1.41082e-05	0.0152846	down	yes	--
MSTRG.105578	517	44	212	285.495	47	42	41	41.1265	6.94189	2.79533	2.57838e-05	0.0251887	up	yes	--
MSTRG.271672	1	6	4	3.49567	21	168	4	63.088	0.0554094	-4.17373	3.00908e-05	0.0284776	down	yes	--
MSTRG.241107	0	0	0	0	0	0	86	26.1072	#NAME?	#NAME?	3.1506e-05	0.0285931	down	yes	--
MSTRG.268042	6	3	7	5.54526	28	130	57	68.9003	0.0804823	-3.63518	3.53132e-05	0.0301251	down	yes	--
MSTRG.94748	1	0	1	0.720251	0	105	0	34.5177	0.0208661	-5.58269	4.64752e-05	0.0376339	down	yes	--
MSTRG.227002	62	13	18	34.1094	0	0	0	0	Inf	Inf	5.45871e-05	0.0413286	up	yes	--
MSTRG.242027	0	0	0	0	0	72	0	23.6693	#NAME?	#NAME?	7.07712e-05	0.0510467	down	yes	--
MSTRG.273909	459	585	609	554.471	203	85	199	152.592	3.63368	1.86143	7.16368e-05	0.0510467	up	yes	--
gene23216	62	325	120	160.724	3	21	13	11.7993	13.6214	3.76781	7.2537e-05	0.0510871	up	yes	LOC105603777
gene23031	1	1	2	1.34678	0	119	0	39.1201	0.0344267	-4.86033	8.14852e-05	0.056085	down	yes	LOC105603735
MSTRG.269120	1	0	0	0.392338	1	78	4	27.1725	0.0144388	-6.11391	0.00010792	0.0710503	down	yes	--
MSTRG.415304	9	300	260	178.372	12	6	0	5.76978	30.9149	4.95023	0.000111654	0.0722299	up	yes	--
MSTRG.394163	32	47	32	37.0828	15	539	76	205.009	0.180884	-2.46687	0.000126256	0.078033	down	yes	--
MSTRG.289725	2	1	1	1.4112	33	77	0	35.7557	0.0394679	-4.66318	0.000137574	0.0841691	down	yes	--
MSTRG.321436	4	4	1	3.09172	22	62	63	46.4687	0.0665332	-3.90978	0.000139386	0.0844249	down	yes	--
MSTRG.285856	3	5	0	2.67008	14	96	31	45.4	0.0588122	-4.08774	0.000141638	0.0849394	down	yes	--
MSTRG.196040	102	10	6	44.9721	2	0	1	0.936461	48.0234	5.58567	0.00015805	0.0933366	up	yes	--
MSTRG.216783	65	122	91	91.7728	13	9	10	10.1082	9.07908	3.18255	0.000163957	0.0945781	up	yes	--
MSTRG.116351	165	256	254	224.471	542	957	654	684.654	0.32786	-1.60885	0.000191587	0.107447	down	yes	--
MSTRG.371055	0	0	1	0.327913	10	40	26	24.2069	0.0135462	-6.20596	0.000204533	0.11313	down	yes	--
MSTRG.328917	0	0	0	0	0	58	4	20.2812	#NAME?	#NAME?	0.000212212	0.115797	down	yes	--
MSTRG.378484	64	30	51	50.7916	111	535	140	253.502	0.20036	-2.31933	0.000226322	0.121311	down	yes	--
MSTRG.380055	23	29	8	20.3068	41	243	102	123.822	0.164	-2.60824	0.00023506	0.122736	down	yes	--
MSTRG.196196	63	8	4	28.4178	0	0	0	0	Inf	Inf	0.000250913	0.129894	up	yes	--
MSTRG.286100	65	2	6	28.0667	0	0	0	0	Inf	Inf	0.000277407	0.141195	up	yes	--
MSTRG.104668	11	27	37	24.511	0	0	0	0	Inf	Inf	0.000310581	0.15294	up	yes	--
MSTRG.396862	2	6	6	4.54383	0	0	182	55.2502	0.082241	-3.604	0.000318878	0.155759	down	yes	--
MSTRG.254678	0	0	0	0	0	58	0	19.0669	#NAME?	#NAME?	0.000324798	0.156853	down	yes	--
MSTRG.369066	0	0	1	0.327913	9	62	0	23.2299	0.014116	-6.14653	0.000338235	0.15881	down	yes	--
MSTRG.353265	568	1050	658	752.158	372	212	253	264.214	2.84677	1.50933	0.000347683	0.161991	up	yes	--
MSTRG.14417	0	0	0	0	3	30	24	18.0973	#NAME?	#NAME?	0.000384822	0.173942	down	yes	--
MSTRG.10044	96	56	81	80.9477	10	0	10	6.20017	13.0557	3.70661	0.000412947	0.185248	up	yes	--
MSTRG.244433	0	46	28	22.9177	0	0	0	0	Inf	Inf	0.000419834	0.185248	up	yes	--
MSTRG.338060	101	183	97	126.08	108	984	342	461.478	0.273209	-1.87193	0.00041609	0.185248	down	yes	--
MSTRG.168143	68	16	0	31.4568	1	0	0	0.316445	99.4069	6.63527	0.000447708	0.193694	up	yes	--
MSTRG.2423	0	0	0	0	12	42	0	17.6044	#NAME?	#NAME?	0.000483545	0.203388	down	yes	--
MSTRG.184333	64	0	1	25.4375	0	0	0	0	Inf	Inf	0.000522948	0.21258	up	yes	--
gene25413	0	0	1	0.327913	0	66	0	21.6969	0.0151134	-6.04803	0.000557492	0.225111	down	yes	LOC105604547
MSTRG.124717	0	0	1	0.327913	0	55	11	21.42	0.0153087	-6.0295	0.000567766	0.227742	down	yes	--
MSTRG.97222	118	208	212	177.925	128	1241	476	592.972	0.300056	-1.7367	0.000598358	0.238434	down	yes	--
MSTRG.123427	252	304	267	277.2	73	93	72	75.5305	3.67004	1.8758	0.000646071	0.252464	up	yes	--
MSTRG.143891	0	68	8	22.929	0	0	0	0	Inf	Inf	0.000682593	0.262715	up	yes	--
MSTRG.178274	2	6	1	2.90426	6	103	16	40.6161	0.0715053	-3.80581	0.000689653	0.262715	down	yes	--
MSTRG.233263	0	1	0	0.298613	28	26	10	20.4434	0.0146068	-6.09722	0.000686033	0.262715	down	yes	--
MSTRG.314026	10	5	16	10.6631	6	195	33	76.0209	0.140265	-2.83378	0.000707689	0.262969	down	yes	--
MSTRG.363299	0	0	0	0	6	42	3	16.6165	#NAME?	#NAME?	0.000706948	0.262969	down	yes	--
MSTRG.61071	27	23	36	29.2661	10	299	139	143.654	0.203726	-2.2953	0.000704528	0.262969	down	yes	--
MSTRG.355009	57	27	46	45.5098	41	435	131	195.744	0.232496	-2.10472	0.000712478	0.263135	down	yes	--
MSTRG.184355	59	0	3	24.1317	0	0	0	0	Inf	Inf	0.000724491	0.26588	up	yes	--
MSTRG.347390	0	0	0	0	0	4	50	16.4936	#NAME?	#NAME?	0.00072869	0.26588	down	yes	--
MSTRG.143400	550	377	284	421.49	154	138	88	120.813	3.48878	1.80272	0.00076272	0.273929	up	yes	--
MSTRG.285663	0	0	0	0	0	50	0	16.437	#NAME?	#NAME?	0.000810974	0.275954	down	yes	--
MSTRG.288391	0	0	0	0	0	50	0	16.437	#NAME?	#NAME?	0.000810974	0.275954	down	yes	--
MSTRG.309830	0	0	0	0	0	50	0	16.437	#NAME?	#NAME?	0.000810974	0.275954	down	yes	--
MSTRG.353256	780	776	515	706.622	288	235	281	253.694	2.78533	1.47785	0.000803564	0.275954	up	yes	--
MSTRG.368815	40	11	25	27.1761	1	0	0	0.316445	85.8795	6.42424	0.00077635	0.275954	up	yes	--
MSTRG.98717	0	1	1	0.626526	0	72	0	23.6693	0.02647	-5.2395	0.00081934	0.277244	down	yes	--
MSTRG.370684	0	0	2	0.655826	4	293	0	97.5867	0.00672045	-7.21723	0.000829623	0.277437	down	yes	--
MSTRG.397838	0	0	0	0	13	36	0	15.9484	#NAME?	#NAME?	0.00088677	0.288768	down	yes	--
MSTRG.128637	24	50	78	49.924	116	416	181	228.41	0.218572	-2.19382	0.000894147	0.289613	down	yes	--
MSTRG.131408	72	0	0	28.2483	0	0	1	0.303572	93.0531	6.53998	0.000925518	0.296588	up	yes	--
MSTRG.299620	0	0	0	0	0	44	5	15.9824	#NAME?	#NAME?	0.000930372	0.296588	down	yes	--
MSTRG.143616	0	0	0	0	1	27	21	15.5675	#NAME?	#NAME?	0.000981775	0.30257	down	yes	--
MSTRG.247970	109	6	47	59.9684	5	1	8	4.33954	13.8191	3.78859	0.000984327	0.30257	up	yes	--
MSTRG.408693	0	1	1	0.626526	0	70	0	23.0118	0.0272263	-5.19886	0.00098362	0.30257	down	yes	--
MSTRG.136579	1	0	0	0.392338	0	48	12	19.4224	0.0202003	-5.62948	0.00101081	0.304602	down	yes	--
MSTRG.336914	28	33	0	20.8397	0	0	0	0	Inf	Inf	0.00101083	0.304602	up	yes	--
MSTRG.109286	1082	583	357	715.666	293	118	237	203.456	3.51754	1.81457	0.00102858	0.308415	up	yes	--
MSTRG.279400	28	14	18	21.0685	0	0	0	0	Inf	Inf	0.00104559	0.311489	up	yes	--
MSTRG.299681	4	1	6	3.83544	4	117	8	42.157	0.09098	-3.45831	0.00104911	0.311489	down	yes	--
MSTRG.412855	1001	373	531	678.235	235	195	236	210.112	3.22797	1.69063	0.00106037	0.313295	up	yes	--
MSTRG.152127	52	7	0	22.4919	0	0	0	0	Inf	Inf	0.00107243	0.313798	up	yes	--
MSTRG.158151	5	13	6	7.81113	20	92	73	58.7338	0.132992	-2.91059	0.00107199	0.313798	down	yes	--
MSTRG.156638	1160	1199	850	1091.87	282	376	625	402.576	2.71222	1.43947	0.00111115	0.322015	up	yes	--
MSTRG.190495	0	0	0	0	0	47	0	15.4508	#NAME?	#NAME?	0.00115304	0.327958	down	yes	--
MSTRG.328717	5	8	16	9.5972	38	165	9	68.9992	0.139091	-2.84589	0.00115331	0.327958	down	yes	--
MSTRG.42391	0	0	0	0	24	23	0	15.1557	#NAME?	#NAME?	0.00117435	0.332378	down	yes	--
gene23594	90	708	339	357.891	77	58	9	46.1653	7.75237	2.95464	0.00122473	0.337184	up	yes	LOC105612674
MSTRG.245542	104	598	669	438.747	121	84	23	72.8861	6.01963	2.58967	0.00122149	0.337184	up	yes	--
MSTRG.299662	10	10	7	9.2049	21	147	33	64.988	0.14164	-2.8197	0.00121418	0.337184	down	yes	--
MSTRG.128590	2	0	1	1.11259	34	19	22	23.6838	0.0469769	-4.41191	0.00128366	0.348654	down	yes	--
MSTRG.299634	9	29	22	19.4049	42	255	34	107.441	0.18061	-2.46905	0.00129727	0.350779	down	yes	--
MSTRG.229164	52	0	4	21.7132	0	0	0	0	Inf	Inf	0.00131879	0.352264	up	yes	--
MSTRG.31520	40	22	8	24.8863	0	1	0	0.32874	75.702	6.24226	0.00132835	0.352264	up	yes	--
MSTRG.347387	10	12	28	16.6883	8	153	126	91.0789	0.183229	-2.44828	0.00133152	0.352264	down	yes	--
MSTRG.102457	4	3	4	3.77684	0	110	15	40.715	0.0927629	-3.43031	0.0013467	0.353109	down	yes	--
MSTRG.299624	132	181	289	200.604	235	1355	354	627.272	0.319804	-1.64474	0.00134574	0.353109	down	yes	--
MSTRG.132474	36	13	40	31.1227	21	431	20	154.404	0.201567	-2.31067	0.00136752	0.355491	down	yes	--
MSTRG.393972	37	46	14	32.8435	69	373	16	149.312	0.219965	-2.18465	0.00136226	0.355491	down	yes	--
MSTRG.80657	0	0	0	0	22	0	25	14.5511	#NAME?	#NAME?	0.00138533	0.358582	down	yes	--
MSTRG.175483	114	82	76	94.1342	79	745	151	315.75	0.298129	-1.74599	0.00144187	0.368491	down	yes	--
MSTRG.334648	30	63	21	37.4689	2	0	5	2.15075	17.4213	4.12278	0.00147164	0.372954	up	yes	--
MSTRG.24109	2	0	1	1.11259	2	70	1	23.9483	0.046458	-4.42793	0.00150868	0.3776	down	yes	--
MSTRG.319662	5	4	1	3.48405	41	34	40	36.2943	0.0959945	-3.3809	0.00150703	0.3776	down	yes	--
MSTRG.7085	30	12	14	19.9443	0	0	0	0	Inf	Inf	0.00149977	0.3776	up	yes	--
MSTRG.321440	0	0	0	0	7	11	28	14.3313	#NAME?	#NAME?	0.00152224	0.378397	down	yes	--
MSTRG.85204	90	0	0	35.3104	3	1	0	1.27807	27.6278	4.78805	0.00163841	0.400148	up	yes	--
MSTRG.128641	93	159	225	157.747	265	826	397	475.916	0.331461	-1.59309	0.0016873	0.407538	down	yes	--
MSTRG.210324	29	9	39	26.8539	1	0	1	0.620017	43.3116	5.43668	0.00169437	0.407538	up	yes	--
MSTRG.363001	0	0	0	0	2	32	10	14.1883	#NAME?	#NAME?	0.00169558	0.407538	down	yes	--
MSTRG.54978	91	369	229	220.983	55	41	97	60.3293	3.66294	1.873	0.00167796	0.407538	up	yes	--
MSTRG.64339	1	0	0	0.392338	6	16	34	17.48	0.022445	-5.47746	0.00171022	0.409433	down	yes	--
MSTRG.102899	1	1	0	0.690951	20	43	0	20.4647	0.033763	-4.88841	0.00173018	0.412579	down	yes	--
MSTRG.316379	0	0	0	0	0	28	16	14.0619	#NAME?	#NAME?	0.0017556	0.417	down	yes	--
MSTRG.286134	204	320	431	316.924	109	34	135	86.6519	3.65743	1.87083	0.0017961	0.42003	up	yes	--
MSTRG.342941	9	68	0	23.8367	0	1	0	0.32874	72.5092	6.18009	0.00179461	0.42003	up	yes	--
MSTRG.353248	49	150	84	91.5612	18	18	18	17.0776	5.36147	2.42263	0.00179438	0.42003	up	yes	--
MSTRG.224058	0	0	0	0	2	21	21	13.9115	#NAME?	#NAME?	0.00183025	0.422696	down	yes	--
MSTRG.42801	50	58	29	46.4459	74	412	79	182.84	0.254025	-1.97696	0.00183541	0.422696	down	yes	--
MSTRG.242169	0	0	0	0	16	22	5	13.8133	#NAME?	#NAME?	0.00194699	0.443336	down	yes	--
MSTRG.94183	57	64	50	57.8701	37	467	160	213.802	0.270672	-1.88538	0.00199353	0.450544	down	yes	--
MSTRG.378494	4	8	9	6.90947	26	118	19	52.7868	0.130894	-2.93353	0.00204915	0.459686	down	yes	--
MSTRG.393958	9	12	7	9.40979	26	127	36	60.9062	0.154496	-2.69435	0.00212952	0.474202	down	yes	--
MSTRG.59124	0	0	0	0	23	19	0	13.5243	#NAME?	#NAME?	0.00218385	0.48275	down	yes	--
MSTRG.289034	604	302	650	540.297	228	200	164	187.683	2.87877	1.52545	0.00226217	0.492869	up	yes	--
MSTRG.252562	0	0	0	0	0	24	18	13.3541	#NAME?	#NAME?	0.00228859	0.496838	down	yes	--
MSTRG.353258	174	304	273	248.565	66	84	97	77.946	3.18894	1.67308	0.00230883	0.499442	up	yes	--
MSTRG.101591	68	9	4	30.6781	1	2	0	0.973925	31.4995	4.97726	0.002353	0.504145	up	yes	--
MSTRG.229415	11	35	41	28.2116	50	276	71	128.108	0.220217	-2.183	0.00235554	0.504145	down	yes	--
MSTRG.188880	0	0	0	0	1	40	0	13.4661	#NAME?	#NAME?	0.00238441	0.508525	down	yes	--
MSTRG.186135	297	30	24	133.353	35	31	11	24.6058	5.41956	2.43818	0.00242731	0.514055	up	yes	--
MSTRG.167229	34	12	5	18.5624	0	0	0	0	Inf	Inf	0.00248497	0.520803	up	yes	--
MSTRG.255637	9	89	32	40.6008	5	0	5	3.10008	13.0967	3.71113	0.00251508	0.525296	up	yes	--
MSTRG.321404	683	511	953	733.059	349	197	386	292.38	2.50721	1.32609	0.00255237	0.527626	up	yes	--
MSTRG.380672	70	69	87	76.5964	177	172	391	231.251	0.331226	-1.59411	0.00254153	0.527626	down	yes	--
MSTRG.10042	38	1	11	18.8145	0	0	0	0	Inf	Inf	0.00269985	0.545873	up	yes	--
MSTRG.136948	42	8	0	18.8671	0	0	0	0	Inf	Inf	0.00268914	0.545873	up	yes	--
MSTRG.146083	0	0	0	0	0	40	0	13.1496	#NAME?	#NAME?	0.00268557	0.545873	down	yes	--
MSTRG.63244	0	0	0	0	0	40	0	13.1496	#NAME?	#NAME?	0.00268557	0.545873	down	yes	--
MSTRG.84117	48	0	0	18.8322	0	0	0	0	Inf	Inf	0.00272686	0.548715	up	yes	--
MSTRG.80692	1	0	0	0.392338	0	47	3	16.3615	0.0239793	-5.38207	0.00288485	0.574777	down	yes	--
MSTRG.101526	74	23	2	36.5569	4	1	1	1.89809	19.2598	4.26752	0.00294923	0.575445	up	yes	--
MSTRG.184358	44	0	4	18.5745	0	0	0	0	Inf	Inf	0.0029737	0.575445	up	yes	--
MSTRG.190958	0	0	1	0.327913	0	48	2	16.3867	0.020011	-5.64307	0.00292211	0.575445	down	yes	--
MSTRG.35626	62	13	11	31.814	1	0	3	1.22716	25.9248	4.69626	0.00296316	0.575445	up	yes	--
MSTRG.385387	34	49	51	44.6951	4	6	4	4.45251	10.0382	3.32743	0.00295528	0.575445	up	yes	--
MSTRG.393998	23	5	20	17.0751	55	240	20	102.374	0.166792	-2.58388	0.00296022	0.575445	down	yes	--
MSTRG.51308	0	0	1	0.327913	15	27	8	16.0512	0.0204292	-5.61323	0.00295272	0.575445	down	yes	--
MSTRG.13944	26	3	20	17.6549	0	0	0	0	Inf	Inf	0.00299348	0.577428	up	yes	--
MSTRG.275525	37	4	8	18.3343	0	0	0	0	Inf	Inf	0.00302374	0.580486	up	yes	--
MSTRG.965	16	201	98	98.434	19	18	20	18.0012	5.46819	2.45106	0.00302851	0.580486	up	yes	--
MSTRG.164096	0	0	0	0	0	37	2	12.7705	#NAME?	#NAME?	0.00307509	0.581794	down	yes	--
MSTRG.205047	5	0	3	2.94543	0	108	1	35.8075	0.0822573	-3.60371	0.00307627	0.581794	down	yes	--
MSTRG.247408	481	201	307	349.405	151	119	67	107.243	3.25808	1.70402	0.00308336	0.581794	up	yes	--
MSTRG.57406	0	0	0	0	1	32	6	12.6576	#NAME?	#NAME?	0.00307996	0.581794	down	yes	--
MSTRG.299633	0	0	0	0	1	30	8	12.6072	#NAME?	#NAME?	0.00312181	0.58722	down	yes	--
MSTRG.138905	0	0	0	0	20	2	18	12.4507	#NAME?	#NAME?	0.00314273	0.587733	down	yes	--
MSTRG.380074	72	83	91	82.8733	214	438	152	257.85	0.321401	-1.63756	0.00314395	0.587733	down	yes	--
MSTRG.172586	0	0	1	0.327913	7	42	0	16.0222	0.0204662	-5.61061	0.00318984	0.591144	down	yes	--
MSTRG.57683	3359	617	1547	2009.39	1088	575	869	797.122	2.52081	1.33388	0.00319792	0.591144	up	yes	--
MSTRG.89843	0	0	0	0	2	0	39	12.4722	#NAME?	#NAME?	0.00319863	0.591144	down	yes	--
MSTRG.151881	390	317	263	333.913	146	78	138	113.736	2.93587	1.55379	0.00326116	0.591438	up	yes	--
MSTRG.201762	26	8	20	19.148	27	217	50	95.0593	0.201432	-2.31164	0.003251	0.591438	down	yes	--
MSTRG.299672	0	1	0	0.298613	6	43	0	16.0345	0.0186231	-5.74676	0.00323097	0.591438	down	yes	--
MSTRG.289934	0	0	0	0	0	0	41	12.4465	#NAME?	#NAME?	0.00328189	0.591609	down	yes	--
MSTRG.11466	0	0	53	17.3794	0	0	0	0	Inf	Inf	0.003356	0.596467	up	yes	--
MSTRG.146596	46	0	0	18.0475	0	0	0	0	Inf	Inf	0.00336792	0.596467	up	yes	--
MSTRG.396198	0	0	0	0	21	10	8	12.3613	#NAME?	#NAME?	0.00333461	0.596467	down	yes	--
MSTRG.36547	0	57	0	17.0209	0	0	0	0	Inf	Inf	0.00339472	0.599461	up	yes	--
MSTRG.184349	45	0	1	17.9831	0	0	0	0	Inf	Inf	0.00344928	0.600358	up	yes	--
MSTRG.421960	0	0	0	0	4	34	0	12.4429	#NAME?	#NAME?	0.00343327	0.600358	down	yes	--
MSTRG.4670	0	0	0	0	0	38	0	12.4921	#NAME?	#NAME?	0.00342822	0.600358	down	yes	--
MSTRG.156010	22	67	36	40.4434	132	203	124	146.148	0.276729	-1.85345	0.00353137	0.607646	down	yes	--
MSTRG.417115	3	3	4	3.3845	6	97	0	33.7865	0.100173	-3.31943	0.00352717	0.607646	down	yes	--
MSTRG.101538	459	66	20	206.35	68	58	32	50.2995	4.10242	2.03648	0.00357845	0.610232	up	yes	--
MSTRG.185230	35	60	44	46.0768	53	351	127	170.713	0.269908	-1.88946	0.0035867	0.610232	down	yes	--
MSTRG.127630	284	98	628	346.617	150	66	116	104.378	3.32079	1.73153	0.00359854	0.610532	up	yes	--
MSTRG.315517	0	0	0	0	0	26	12	12.1901	#NAME?	#NAME?	0.00361879	0.611212	down	yes	--
MSTRG.371928	64	38	46	51.5409	8	10	1	6.12253	8.41824	3.07352	0.00362273	0.611212	up	yes	--
MSTRG.128496	2	5	2	2.93357	24	44	28	30.5593	0.0959959	-3.38088	0.00367361	0.611656	down	yes	--
MSTRG.156617	69	83	88	80.7125	199	298	248	236.223	0.341679	-1.54929	0.00365199	0.611656	down	yes	--
MSTRG.362655	25	23	36	28.4814	43	250	71	117.346	0.242713	-2.04267	0.00367677	0.611656	down	yes	--
MSTRG.101524	45	0	0	17.6552	0	0	0	0	Inf	Inf	0.00375321	0.619076	up	yes	--
MSTRG.289021	439	73	240	272.734	114	56	67	74.8235	3.64504	1.86593	0.00376956	0.619076	up	yes	--
MSTRG.391466	11	13	10	11.4768	0	153	48	64.8687	0.176924	-2.4988	0.00377155	0.619076	down	yes	--
MSTRG.213191	10	11	14	11.7989	55	77	63	61.8425	0.19079	-2.38995	0.0038123	0.624073	down	yes	--
MSTRG.124485	1	0	0	0.392338	0	47	0	15.4508	0.0253927	-5.29944	0.00390029	0.628289	down	yes	--
MSTRG.211956	0	0	0	0	0	36	1	12.1382	#NAME?	#NAME?	0.00389964	0.628289	down	yes	--
MSTRG.341498	581	678	1013	762.584	1107	2224	1815	1632.41	0.467153	-1.09803	0.00385517	0.628289	down	yes	--
MSTRG.411522	0	0	0	0	0	36	1	12.1382	#NAME?	#NAME?	0.00389964	0.628289	down	yes	--
MSTRG.167872	0	0	0	0	15	22	0	11.979	#NAME?	#NAME?	0.00397028	0.629014	down	yes	--
MSTRG.295433	0	0	1	0.327913	0	20	28	15.0748	0.0217524	-5.52268	0.00397433	0.629014	down	yes	--
MSTRG.355721	0	0	0	0	0	30	7	11.9872	#NAME?	#NAME?	0.00396165	0.629014	down	yes	--
MSTRG.88715	22	12	24	20.0847	0	0	1	0.303572	66.1612	6.04791	0.00397748	0.629014	up	yes	--
MSTRG.96887	0	0	0	0	24	0	14	11.8447	#NAME?	#NAME?	0.00396786	0.629014	down	yes	--
MSTRG.11474	0	0	51	16.7236	0	0	0	0	Inf	Inf	0.00404011	0.635599	up	yes	--
MSTRG.101501	396	22	22	169.149	53	53	16	39.052	4.33139	2.11483	0.00408774	0.639769	up	yes	--
gene15266	30	79	1	35.6884	6	1	1	2.53098	14.1006	3.81769	0.00411721	0.639799	up	yes	LOC105613828
MSTRG.420890	55	82	88	74.9212	136	431	175	237.849	0.314995	-1.6666	0.00411963	0.639799	down	yes	--
MSTRG.184345	200	14	0	82.6482	16	18	5	12.4983	6.61275	2.72525	0.00418904	0.648915	up	yes	--
MSTRG.241611	1	0	1	0.720251	10	38	6	17.478	0.041209	-4.6009	0.00424117	0.653021	down	yes	--
MSTRG.149236	81	56	50	64.8973	163	251	189	191.469	0.338944	-1.56088	0.00426601	0.654146	down	yes	--
MSTRG.155709	0	0	0	0	0	36	0	11.8347	#NAME?	#NAME?	0.00436843	0.655568	down	yes	--
MSTRG.233608	0	0	0	0	0	36	0	11.8347	#NAME?	#NAME?	0.00436843	0.655568	down	yes	--
MSTRG.250709	3	7	4	4.57895	11	51	54	36.6396	0.124973	-3.00031	0.00436391	0.655568	down	yes	--
MSTRG.401258	0	0	0	0	0	36	0	11.8347	#NAME?	#NAME?	0.00436843	0.655568	down	yes	--
MSTRG.43333	0	54	0	16.1251	0	0	0	0	Inf	Inf	0.00438019	0.655568	up	yes	--
MSTRG.54980	15	109	57	57.1249	1	11	15	8.48617	6.73153	2.75093	0.00432521	0.655568	up	yes	--
MSTRG.156633	431	336	230	344.852	108	112	158	118.959	2.8989	1.53551	0.00442007	0.656174	up	yes	--
MSTRG.230392	0	0	1	0.327913	6	40	0	15.0483	0.0217907	-5.52014	0.00441217	0.656174	down	yes	--
MSTRG.12236	0	0	0	0	0	30	6	11.6836	#NAME?	#NAME?	0.00445461	0.656282	down	yes	--
MSTRG.73148	75	8	38	44.2749	6	0	6	3.7201	11.9015	3.57308	0.00444235	0.656282	up	yes	--
MSTRG.332778	0	1	0	0.298613	13	29	4	14.8615	0.020093	-5.63716	0.00450223	0.658684	down	yes	--
MSTRG.103159	448	258	302	351.839	171	62	142	117.601	2.9918	1.58101	0.00457094	0.66505	up	yes	--
MSTRG.305687	499	261	410	408.159	205	138	115	145.148	2.81202	1.49161	0.00457868	0.66505	up	yes	--
MSTRG.101535	451	70	31	208.013	51	83	33	53.442	3.89231	1.96062	0.00461093	0.668132	up	yes	--
MSTRG.380337	0	0	0	0	8	20	8	11.5349	#NAME?	#NAME?	0.00463275	0.669692	down	yes	--
MSTRG.266867	0	4	6	3.16193	8	58	31	31.0092	0.101967	-3.29382	0.00464578	0.669977	down	yes	--
MSTRG.301783	0	0	0	0	2	22	12	11.508	#NAME?	#NAME?	0.00466589	0.67093	down	yes	--
MSTRG.116864	28	49	40	38.734	6	3	3	3.79561	10.205	3.3512	0.00469023	0.671098	up	yes	--
MSTRG.95822	0	0	0	0	0	22	14	11.4823	#NAME?	#NAME?	0.00469788	0.671098	down	yes	--
MSTRG.248015	151	15	76	88.6436	12	1	19	9.89395	8.95938	3.1634	0.00471714	0.672265	up	yes	--
MSTRG.242985	15	47	25	28.1177	132	135	76	109.222	0.257436	-1.95771	0.00473866	0.673746	down	yes	--
MSTRG.136939	35	1	8	16.6537	0	0	0	0	Inf	Inf	0.00499389	0.674035	up	yes	--
MSTRG.144359	90	120	81	97.7049	40	11	19	22.0418	4.43271	2.14819	0.004823	0.674035	up	yes	--
MSTRG.153100	0	0	0	0	0	35	0	11.5059	#NAME?	#NAME?	0.00493225	0.674035	down	yes	--
MSTRG.257838	0	0	0	0	0	34	1	11.4807	#NAME?	#NAME?	0.00497042	0.674035	down	yes	--
MSTRG.293080	11	11	20	14.1587	30	131	52	68.3441	0.207168	-2.27113	0.00496724	0.674035	down	yes	--
MSTRG.293747	0	1	1	0.626526	7	36	10	17.0855	0.0366701	-4.76925	0.00484682	0.674035	down	yes	--
MSTRG.294411	0	0	0	0	4	31	0	11.4567	#NAME?	#NAME?	0.00493238	0.674035	down	yes	--
MSTRG.304782	0	0	0	0	0	34	1	11.4807	#NAME?	#NAME?	0.00497042	0.674035	down	yes	--
MSTRG.318939	112	200	44	118.093	25	22	42	27.8934	4.2337	2.08192	0.00478345	0.674035	up	yes	--
MSTRG.328652	38	6	0	16.7005	0	0	0	0	Inf	Inf	0.00492209	0.674035	up	yes	--
MSTRG.341540	0	0	0	0	0	33	2	11.4556	#NAME?	#NAME?	0.00499664	0.674035	down	yes	--
MSTRG.353380	56	80	67	67.8301	88	428	165	218.637	0.31024	-1.68854	0.00492822	0.674035	down	yes	--
MSTRG.358739	139	379	287	261.82	541	781	633	620.104	0.42222	-1.24393	0.00498169	0.674035	down	yes	--
MSTRG.39270	0	0	1	0.327913	1	44	0	14.781	0.0221847	-5.49429	0.00493826	0.674035	down	yes	--
MSTRG.412847	646	263	259	416.915	170	97	166	136.076	3.06383	1.61534	0.00494156	0.674035	up	yes	--
MSTRG.422149	19	32	37	29.1428	16	276	77	119.171	0.244547	-2.03182	0.00481003	0.674035	down	yes	--
MSTRG.46931	271	255	79	208.375	50	69	68	59.1482	3.52293	1.81677	0.00495883	0.674035	up	yes	--
MSTRG.46940	11	18	17	15.2653	0	0	0	0	Inf	Inf	0.00490682	0.674035	up	yes	--
MSTRG.4757	0	0	0	0	36	0	0	11.392	#NAME?	#NAME?	0.00498987	0.674035	down	yes	--
MSTRG.55891	0	0	0	0	20	8	8	11.3874	#NAME?	#NAME?	0.00481819	0.674035	down	yes	--
MSTRG.96936	56	82	124	87.1184	34	10	15	18.6001	4.68376	2.22767	0.00488614	0.674035	up	yes	--
MSTRG.205461	3	11	45	19.2178	1	0	0	0.316445	60.7305	5.92435	0.00504814	0.674134	up	yes	--
MSTRG.60827	21	20	38	26.6721	79	148	90	100.974	0.264147	-1.92059	0.0050345	0.674134	down	yes	--
gene16383	6	0	5	3.99359	39	29	34	32.1963	0.124039	-3.01113	0.00509758	0.675624	down	yes	LOC105616585
MSTRG.35469	61	8	1	26.6494	1	0	2	0.923589	28.8542	4.85071	0.00522233	0.686142	up	yes	--
MSTRG.132070	4	0	3	2.55309	9	59	12	25.8865	0.0986262	-3.34189	0.00531754	0.694133	down	yes	--
MSTRG.285998	43	180	78	96.198	20	21	29	22.036	4.36549	2.12614	0.00538814	0.701838	up	yes	--
MSTRG.114542	706	46	221	363.196	130	48	51	72.3995	5.01655	2.32669	0.00558637	0.706041	up	yes	--
MSTRG.119605	0	0	0	0	0	34	0	11.1772	#NAME?	#NAME?	0.00557339	0.706041	down	yes	--
MSTRG.218006	28	13	13	19.1303	1	0	0	0.316445	60.4539	5.91776	0.00547176	0.706041	up	yes	--
MSTRG.242009	0	0	0	0	0	34	0	11.1772	#NAME?	#NAME?	0.00557339	0.706041	down	yes	--
MSTRG.264362	0	0	2	0.655826	8	72	22	32.8795	0.0199464	-5.64773	0.00558855	0.706041	down	yes	--
MSTRG.312989	0	0	0	0	0	34	0	11.1772	#NAME?	#NAME?	0.00557339	0.706041	down	yes	--
MSTRG.321827	245	492	426	382.731	129	169	188	153.45	2.49417	1.31856	0.00549623	0.706041	up	yes	--
MSTRG.374923	0	0	0	0	0	34	0	11.1772	#NAME?	#NAME?	0.00557339	0.706041	down	yes	--
MSTRG.46272	0	0	0	0	0	34	0	11.1772	#NAME?	#NAME?	0.00557339	0.706041	down	yes	--
MSTRG.55001	12	21	22	18.193	1	0	0	0.316445	57.4919	5.84529	0.00560692	0.706041	up	yes	--
MSTRG.84591	2	11	13	8.33229	32	72	52	49.5813	0.168053	-2.57301	0.00558481	0.706041	down	yes	--
MSTRG.89050	0	0	0	0	0	34	0	11.1772	#NAME?	#NAME?	0.00557339	0.706041	down	yes	--
MSTRG.136581	0	3	5	2.5354	0	66	20	27.7683	0.0913057	-3.45315	0.00562769	0.70626	down	yes	--
MSTRG.158154	8	33	40	26.1094	12	264	104	122.156	0.213738	-2.22608	0.00565619	0.706371	down	yes	--
MSTRG.251057	33	19	31	28.7861	92	125	106	102.384	0.281158	-1.83055	0.00565522	0.706371	down	yes	--
MSTRG.231418	0	0	0	0	4	9	22	10.903	#NAME?	#NAME?	0.00569565	0.708377	down	yes	--
MSTRG.320197	0	0	1	0.327913	8	24	12	14.0642	0.0233155	-5.42257	0.00578516	0.716567	down	yes	--
MSTRG.309781	25	10	8	15.4179	0	0	0	0	Inf	Inf	0.00582595	0.720147	up	yes	--
MSTRG.105584	266	20	45	125.09	17	2	4	7.25133	17.2507	4.10858	0.00585207	0.72105	up	yes	--
MSTRG.380728	0	4	6	3.16193	1	84	10	30.9664	0.102109	-3.29182	0.00602284	0.732737	down	yes	--
MSTRG.80664	1	0	1	0.720251	24	0	28	16.0947	0.0447508	-4.48194	0.0060437	0.733588	down	yes	--
MSTRG.136195	34	1	7	15.9335	0	0	0	0	Inf	Inf	0.00617238	0.737846	up	yes	--
MSTRG.137294	4	0	1	1.89726	9	120	6	44.1183	0.0430041	-4.53938	0.00615806	0.737846	down	yes	--
MSTRG.281743	26	19	11	19.4815	37	179	39	82.3923	0.236448	-2.08041	0.00618274	0.737846	down	yes	--
MSTRG.36546	0	50	0	14.9306	0	0	0	0	Inf	Inf	0.00618273	0.737846	up	yes	--
MSTRG.67834	18	37	14	22.7015	2	0	1	0.936461	24.2418	4.59943	0.00612648	0.737846	up	yes	--
MSTRG.42924	30	32	29	30.8352	71	178	91	108.608	0.283912	-1.81648	0.00626041	0.743704	down	yes	--
MSTRG.184318	120	0	0	47.0806	4	8	0	3.8957	12.0853	3.59518	0.00638644	0.746001	up	yes	--
MSTRG.296674	0	0	0	0	0	32	1	10.8233	#NAME?	#NAME?	0.00635724	0.746001	down	yes	--
MSTRG.314039	16	28	36	26.4434	39	194	90	103.438	0.255644	-1.96779	0.00636602	0.746001	down	yes	--
MSTRG.321052	0	0	0	0	1	32	0	10.8361	#NAME?	#NAME?	0.00633317	0.746001	down	yes	--
MSTRG.357347	0	0	0	0	0	30	3	10.7729	#NAME?	#NAME?	0.0064046	0.746001	down	yes	--
MSTRG.416384	0	0	0	0	34	0	0	10.7591	#NAME?	#NAME?	0.0063239	0.746001	down	yes	--
MSTRG.53815	34	19	0	19.0131	0	0	1	0.303572	62.6313	5.96881	0.00639574	0.746001	up	yes	--
MSTRG.109231	1	0	0	0.392338	10	20	13	13.6857	0.0286677	-5.12443	0.00645531	0.747795	down	yes	--
MSTRG.121417	33	41	55	43.2255	78	276	104	146.987	0.294078	-1.76573	0.00645318	0.747795	down	yes	--
MSTRG.170487	17	5	8	10.7861	29	62	97	59.0053	0.182799	-2.45167	0.00645705	0.747795	down	yes	--
MSTRG.359236	806	684	364	639.836	337	215	255	254.732	2.5118	1.32872	0.00649459	0.750707	up	yes	--
gene15880	17	5	9	11.114	37	112	31	57.9381	0.191826	-2.38213	0.00653578	0.752596	down	yes	LOC106991480
MSTRG.63755	30	18	62	37.4758	4	385	139	170.027	0.22041	-2.18174	0.00655801	0.753723	down	yes	--
MSTRG.101539	293	46	13	132.954	34	42	18	30.0305	4.4273	2.14643	0.00668042	0.760641	up	yes	--
MSTRG.208281	5	32	7	13.8127	0	0	0	0	Inf	Inf	0.00670058	0.760641	up	yes	--
MSTRG.257	6	11	0	5.63877	20	75	50	46.163	0.122149	-3.03329	0.00670611	0.760641	down	yes	--
MSTRG.345366	202	144	117	160.618	80	33	34	46.4855	3.45524	1.78879	0.00670127	0.760641	up	yes	--
MSTRG.397875	233	278	119	213.451	102	70	55	71.9856	2.96518	1.56812	0.00668084	0.760641	up	yes	--
MSTRG.230253	0	2	4	1.90888	1	56	16	23.5831	0.0809428	-3.62695	0.00674377	0.762058	down	yes	--
MSTRG.170046	0	0	0	0	15	13	5	10.5382	#NAME?	#NAME?	0.00678048	0.76478	down	yes	--
MSTRG.137414	0	3	4	2.20749	10	64	4	25.4181	0.0868471	-3.52538	0.00680617	0.764829	down	yes	--
MSTRG.353259	161	181	86	145.416	58	40	36	42.432	3.42703	1.77696	0.00679522	0.764829	up	yes	--
MSTRG.98594	0	10	14	7.57691	28	125	58	67.5602	0.112151	-3.15649	0.00682713	0.765763	down	yes	--
MSTRG.203737	9	7	4	6.93298	30	71	28	41.3339	0.167731	-2.57578	0.00685451	0.765998	down	yes	--
MSTRG.22007	819	840	520	742.674	483	257	254	314.436	2.36192	1.23996	0.00692246	0.769333	up	yes	--
MSTRG.22549	286	121	118	187.035	48	32	81	50.2984	3.7185	1.89472	0.00690346	0.769333	up	yes	--
MSTRG.283381	111	161	196	155.897	73	53	19	46.2916	3.36772	1.75177	0.00694439	0.770357	up	yes	--
MSTRG.12686	29	10	12	18.2989	1	0	0	0.316445	57.8265	5.85366	0.00706055	0.773279	up	yes	--
MSTRG.196680	3	1	1	1.80354	13	46	7	21.3608	0.0844321	-3.56607	0.00706004	0.773279	down	yes	--
MSTRG.218468	0	0	0	0	0	32	0	10.5197	#NAME?	#NAME?	0.00714947	0.773279	down	yes	--
MSTRG.229181	0	0	0	0	0	32	0	10.5197	#NAME?	#NAME?	0.00714947	0.773279	down	yes	--
MSTRG.249898	9	48	37	29.9972	119	78	174	116.12	0.258329	-1.95272	0.00708547	0.773279	down	yes	--
MSTRG.291594	0	0	0	0	0	32	0	10.5197	#NAME?	#NAME?	0.00714947	0.773279	down	yes	--
MSTRG.299678	0	1	0	0.298613	8	26	8	13.5074	0.0221074	-5.49933	0.00713253	0.773279	down	yes	--
MSTRG.305206	0	0	1	0.327913	20	22	0	13.5612	0.0241803	-5.37002	0.00699248	0.773279	down	yes	--
MSTRG.331285	0	0	0	0	1	0	33	10.3343	#NAME?	#NAME?	0.00714851	0.773279	down	yes	--
MSTRG.348055	98	48	19	59.0129	11	10	5	8.28615	7.12186	2.83226	0.00701492	0.773279	up	yes	--
MSTRG.374480	53	496	257	253.179	126	70	60	81.0982	3.12189	1.64242	0.00704992	0.773279	up	yes	--
MSTRG.380703	0	0	0	0	0	32	0	10.5197	#NAME?	#NAME?	0.00714947	0.773279	down	yes	--
MSTRG.39101	6	27	10	13.6957	0	0	0	0	Inf	Inf	0.00723588	0.779472	up	yes	--
MSTRG.96743	106	52	92	87.2837	30	22	8	19.1542	4.5569	2.18805	0.00724533	0.779472	up	yes	--
MSTRG.308795	0	0	0	0	0	28	4	10.419	#NAME?	#NAME?	0.00728115	0.780553	down	yes	--
MSTRG.182408	0	0	0	0	10	22	0	10.3967	#NAME?	#NAME?	0.00732554	0.781163	down	yes	--
MSTRG.272634	276	566	254	360.59	130	130	208	147.017	2.45271	1.29438	0.00731641	0.781163	up	yes	--
MSTRG.99460	39	0	0	15.3012	0	0	0	0	Inf	Inf	0.00736109	0.782717	up	yes	--
MSTRG.219045	2	2	0	1.3819	0	51	10	19.8015	0.0697878	-3.84088	0.00741378	0.782838	down	yes	--
MSTRG.247962	43	5	33	29.1847	4	0	2	1.87292	15.5825	3.96185	0.00743427	0.782838	up	yes	--
MSTRG.206055	1	0	0	0.392338	1	40	0	13.4661	0.0291353	-5.10109	0.00750779	0.782909	down	yes	--
MSTRG.399683	42	0	8	19.1015	1	0	0	0.316445	60.3629	5.91559	0.00753179	0.782909	up	yes	--
MSTRG.422285	0	0	0	0	0	23	9	10.2932	#NAME?	#NAME?	0.0075358	0.782909	down	yes	--
MSTRG.371031	0	0	1	0.327913	24	6	12	13.21	0.0248231	-5.33217	0.00760642	0.787544	down	yes	--
gene5027	395	740	893	668.773	1175	2712	874	1528.69	0.437482	-1.19271	0.00771577	0.79479	down	yes	LOC101110918
MSTRG.145509	19	43	23	27.8368	35	217	82	107.305	0.259417	-1.94666	0.00775952	0.79525	down	yes	--
MSTRG.135199	277	163	144	204.571	86	76	38	63.7342	3.20975	1.68246	0.0079096	0.795609	up	yes	--
MSTRG.147932	37	101	65	65.9907	105	208	294	190.855	0.345764	-1.53214	0.00788023	0.795609	down	yes	--
MSTRG.211955	1	0	1	0.720251	0	39	9	15.553	0.0463094	-4.43255	0.00782479	0.795609	down	yes	--
MSTRG.216776	58	171	157	125.301	52	46	10	34.6129	3.62006	1.85601	0.00792076	0.795609	up	yes	--
MSTRG.286057	841	617	640	724.065	385	296	341	322.656	2.24407	1.16612	0.00791523	0.795609	up	yes	--
MSTRG.297932	80	27	19	45.6799	9	2	5	5.02334	9.09353	3.18484	0.00789548	0.795609	up	yes	--
MSTRG.312911	18	6	12	12.7887	37	136	11	59.7564	0.214014	-2.22422	0.00780001	0.795609	down	yes	--
MSTRG.366243	1	35	8	13.4671	0	0	0	0	Inf	Inf	0.0078078	0.795609	up	yes	--
MSTRG.418036	58	184	259	162.63	43	36	76	48.5133	3.35228	1.74514	0.00786489	0.795609	up	yes	--
MSTRG.87497	472	649	534	554.089	289	114	318	225.465	2.45754	1.29721	0.00789924	0.795609	up	yes	--
MSTRG.70984	8	24	27	19.1591	1	0	1	0.620017	30.9009	4.94958	0.00801372	0.799643	up	yes	--
MSTRG.58950	7	0	14	7.33715	24	161	29	69.3255	0.105836	-3.24009	0.00803898	0.800844	down	yes	--
MSTRG.128636	303	493	595	461.203	706	1334	991	962.79	0.479028	-1.06182	0.00805603	0.801225	down	yes	--
MSTRG.100595	0	0	0	0	0	31	0	10.191	#NAME?	#NAME?	0.00811388	0.804051	down	yes	--
MSTRG.338544	6	32	4	13.2213	0	0	0	0	Inf	Inf	0.0081289	0.804051	up	yes	--
MSTRG.417222	1	13	10	7.55343	38	63	40	44.8784	0.168309	-2.57082	0.00809789	0.804051	down	yes	--
MSTRG.81775	0	0	0	0	1	30	0	10.1787	#NAME?	#NAME?	0.00815083	0.804051	down	yes	--
MSTRG.372887	0	0	0	0	4	27	0	10.1418	#NAME?	#NAME?	0.00816683	0.80432	down	yes	--
MSTRG.292592	38	84	65	61.3067	8	509	96	199.003	0.308069	-1.69868	0.00821294	0.807548	down	yes	--
MSTRG.421944	9	15	7	10.3056	8	131	30	54.7037	0.18839	-2.40821	0.0082509	0.809966	down	yes	--
MSTRG.271055	0	0	0	0	0	27	4	10.0903	#NAME?	#NAME?	0.0082817	0.811674	down	yes	--
MSTRG.353354	97	205	158	151.083	228	702	310	397.032	0.38053	-1.39392	0.00841193	0.819502	down	yes	--
MSTRG.54510	5	1	2	2.91613	17	47	14	25.0804	0.116271	-3.10443	0.00841569	0.819502	down	yes	--
MSTRG.393908	26	14	22	21.5955	108	110	32	80.0518	0.269769	-1.89021	0.00844626	0.819842	down	yes	--
MSTRG.253769	7	3	1	3.97012	7	96	3	34.6849	0.114462	-3.12705	0.00846208	0.820063	down	yes	--
MSTRG.93117	1	0	0	0.392338	0	34	6	12.9986	0.0301831	-5.05012	0.00849702	0.820437	down	yes	--
MSTRG.258629	38	42	29	36.9601	6	0	7	4.02367	9.18565	3.19938	0.00853698	0.820756	up	yes	--
MSTRG.391991	1	1	0	0.690951	0	47	0	15.4508	0.0447194	-4.48295	0.00858765	0.823015	down	yes	--
MSTRG.152312	169	157	167	167.949	72	49	49	53.7673	3.12362	1.64322	0.00864946	0.824202	up	yes	--
MSTRG.174711	1	12	10	7.25482	49	59	28	43.4015	0.167156	-2.58073	0.00863074	0.824202	down	yes	--
MSTRG.272785	35	113	59	66.8219	98	416	164	217.553	0.307152	-1.70298	0.00865447	0.824202	down	yes	--
MSTRG.338258	18	26	6	16.7935	0	0	1	0.303572	55.3196	5.78972	0.00867161	0.824538	up	yes	--
MSTRG.206344	1	26	26	16.682	92	134	95	102.003	0.163544	-2.61225	0.00869195	0.825177	down	yes	--
MSTRG.3775	274	329	434	348.058	126	107	214	140.012	2.48592	1.31378	0.00876596	0.829603	up	yes	--
MSTRG.369352	76	42	59	61.7063	109	369	87	182.208	0.338658	-1.5621	0.00879435	0.829696	down	yes	--
MSTRG.63631	406	295	277	338.212	94	2041	399	821.83	0.411535	-1.28091	0.00883036	0.830506	down	yes	--
MSTRG.190661	326	399	258	331.65	162	121	136	132.327	2.50628	1.32555	0.00889975	0.834441	up	yes	--
MSTRG.329610	4	6	12	7.29599	20	98	16	43.4026	0.1681	-2.57261	0.0090009	0.840522	down	yes	--
MSTRG.35921	0	0	1	0.327913	12	20	8	12.8007	0.0256168	-5.28677	0.00898742	0.840522	down	yes	--
MSTRG.270413	14	56	25	30.4129	72	176	116	115.857	0.262504	-1.92959	0.00902094	0.840599	down	yes	--
MSTRG.140715	0	1	0	0.298613	12	18	10	12.7504	0.0234199	-5.41612	0.00915824	0.842642	down	yes	--
MSTRG.158491	7	0	9	5.69758	16	70	33	38.0928	0.149571	-2.7411	0.00906544	0.842642	down	yes	--
MSTRG.159052	10	19	15	14.5157	5	115	85	65.191	0.222664	-2.16706	0.00912208	0.842642	down	yes	--
MSTRG.168906	114	22	28	60.4776	8	1	1	3.16387	19.1151	4.25664	0.0092436	0.842642	up	yes	--
MSTRG.229032	0	0	0	0	0	30	0	9.86221	#NAME?	#NAME?	0.00921143	0.842642	down	yes	--
MSTRG.24473	0	0	0	0	0	30	0	9.86221	#NAME?	#NAME?	0.00921143	0.842642	down	yes	--
MSTRG.256160	0	0	0	0	4	26	0	9.81303	#NAME?	#NAME?	0.00929156	0.842642	down	yes	--
MSTRG.338618	0	0	0	0	0	30	0	9.86221	#NAME?	#NAME?	0.00921143	0.842642	down	yes	--
MSTRG.353271	215	323	222	253.601	128	25	83	73.9199	3.43076	1.77853	0.00929197	0.842642	up	yes	--
MSTRG.366182	19	28	50	32.2112	39	287	37	117.922	0.273157	-1.8722	0.00915618	0.842642	down	yes	--
MSTRG.374043	0	0	0	0	0	30	0	9.86221	#NAME?	#NAME?	0.00921143	0.842642	down	yes	--
MSTRG.45215	7	15	16	12.4722	38	110	33	58.2042	0.214283	-2.22241	0.00913957	0.842642	down	yes	--
MSTRG.62298	0	1	0	0.298613	7	20	13	12.7364	0.0234457	-5.41453	0.00918867	0.842642	down	yes	--
MSTRG.71729	502	12	42	214.309	34	6	6	14.553	14.7261	3.88031	0.00925805	0.842642	up	yes	--
MSTRG.148271	4	30	16	15.7743	15	190	70	88.4574	0.178327	-2.4874	0.00940545	0.844033	down	yes	--
MSTRG.370312	0	0	0	0	0	26	4	9.76154	#NAME?	#NAME?	0.00942252	0.844033	down	yes	--
MSTRG.244309	56	180	214	145.895	28	76	37	45.0769	3.23657	1.69447	0.00948079	0.844929	up	yes	--
MSTRG.403055	0	0	0	0	2	24	4	9.73695	#NAME?	#NAME?	0.0094859	0.844929	down	yes	--
MSTRG.156028	15	25	25	21.5482	61	161	40	84.3732	0.255392	-1.96922	0.00953577	0.846559	down	yes	--
MSTRG.244749	0	10	66	24.6284	2	0	2	1.24003	19.8611	4.31187	0.00954613	0.846559	up	yes	--
gene5031	0	0	0	0	0	23	7	9.68603	#NAME?	#NAME?	0.00961886	0.849535	down	yes	LOC105612389
MSTRG.305467	2	42	0	13.3264	0	0	0	0	Inf	Inf	0.00965178	0.849708	up	yes	--
MSTRG.40133	502	801	521	606.985	348	173	369	279.013	2.17547	1.12133	0.00964494	0.849708	up	yes	--
MSTRG.377833	0	0	0	0	16	14	0	9.66548	#NAME?	#NAME?	0.00967322	0.849905	down	yes	--
MSTRG.393927	0	1	0	0.298613	0	36	3	12.7454	0.0234291	-5.41555	0.00972444	0.849927	down	yes	--
MSTRG.123317	21	35	71	41.9724	11	0	8	5.90947	7.10256	2.82834	0.00992775	0.854896	up	yes	--
MSTRG.257593	1	0	0	0.392338	28	11	0	12.4766	0.0314459	-4.99098	0.00989791	0.854896	down	yes	--
MSTRG.415420	47	95	106	81.5669	17	2	30	15.1442	5.38601	2.42922	0.00992175	0.854896	up	yes	--

## Sheet: Table S4
Table S4 Differentially expressed circRNAs between SP and LP
Gene	SP1_count	SP2_count	SP3_count	baseMean	LP1_count	LP2_count	LP3_count	Log2FoldChange	pval	padj	Up/Down	Significant
oar_circ_0011574	15	22	54	12.7901	0	0	0	7.06189	0.000177671	0.64029	up	yes
oar_circ_0012502	0	0	0	12.8234	0	39	39	-6.96464	0.000300097	0.64029	down	yes
oar_circ_0011565	0	0	0	11.1304	46	18	0	-6.75732	0.00052623	0.64029	down	yes
oar_circ_0005070	0	41	64	11.5198	0	0	0	6.75564	0.000529405	0.64029	up	yes
oar_circ_0009914	0	0	0	8.70206	0	21	33	-6.45281	0.00107929	0.64029	down	yes
oar_circ_0007056	0	0	0	6.84894	11	21	8	-6.3271	0.00113836	0.64029	down	yes
oar_circ_0007707	11	12	24	7.34709	0	0	0	6.30566	0.00136004	0.64029	up	yes
oar_circ_0010554	0	0	0	6.40229	7	19	12	-6.23638	0.0014152	0.64029	down	yes
oar_circ_0011696	12	7	27	7.28676	0	0	0	6.2727	0.00149972	0.64029	up	yes
oar_circ_0011696	12	7	27	7.28676	0	0	0	6.2727	0.00149972	0.64029	up	yes
oar_circ_0001866	0	0	0	5.93799	5	20	10	-6.11254	0.00193444	0.64029	down	yes
oar_circ_0009072	6	25	14	6.53655	0	0	0	6.15215	0.00197569	0.64029	up	yes
oar_circ_0004700	0	0	0	5.72591	6	12	17	-6.08362	0.00202512	0.64029	down	yes
oar_circ_0003841	0	0	0	6.0401	3	25	7	-6.092	0.00212459	0.64029	down	yes
oar_circ_0004809	0	0	0	5.6392	9	17	7	-6.05293	0.00218604	0.64029	down	yes
oar_circ_0012302	0	0	0	6.72249	0	25	15	-6.09267	0.00246363	0.64029	down	yes
oar_circ_0002329	11	15	6	6.03037	0	0	0	5.99029	0.00291067	0.64029	up	yes
oar_circ_0008278	0	0	0	5.13399	5	13	13	-5.9226	0.00293179	0.64029	down	yes
oar_circ_0003817	0	0	0	6.65719	0	33	5	-6.02967	0.002944	0.64029	down	yes
oar_circ_0007792	0	44	10	6.77558	0	0	0	6.01423	0.00314733	0.64029	up	yes
oar_circ_0007903	8	20	6	5.74472	0	0	0	5.93873	0.00325318	0.64029	up	yes
oar_circ_0002495	13	8	6	5.73552	0	0	0	5.89498	0.00362075	0.64029	up	yes
oar_circ_0007311	20	0	53	11.6617	0	0	2	4.50919	0.00407695	0.64029	up	yes
oar_circ_0005542	4	4	37	5.31537	0	0	0	5.83751	0.00411214	0.64029	up	yes
oar_circ_0001323	15	5	36	9.18444	0	2	0	4.15755	0.00438935	0.64029	up	yes
oar_circ_0009314	0	0	0	5.43655	0	22	10	-5.78809	0.0046963	0.64029	down	yes
oar_circ_0003897	5	12	16	4.69059	0	0	0	5.70213	0.0052646	0.64029	up	yes
oar_circ_0007560	5	11	17	4.65345	0	0	0	5.69091	0.00538871	0.64029	up	yes
oar_circ_0009396	12	4	7	4.98552	0	0	0	5.68732	0.00561588	0.64029	up	yes
oar_circ_0009160	5	4	27	4.67908	0	0	0	5.66858	0.00576122	0.64029	up	yes
oar_circ_0013384	10	9	5	4.82525	0	0	0	5.66839	0.00576989	0.64029	up	yes
oar_circ_0000603	6	20	3	4.82749	0	0	0	5.67424	0.0057728	0.64029	up	yes
oar_circ_0011252	4	9	22	4.54899	0	0	0	5.65846	0.00579207	0.64029	up	yes
oar_circ_0008812	2	5	35	4.6257	0	0	0	5.64528	0.00614305	0.64029	up	yes
oar_circ_0001103	0	14	34	5.09005	0	0	0	5.66809	0.00626322	0.64029	up	yes
oar_circ_0010159	9	11	4	4.67894	0	0	0	5.62625	0.00629184	0.64029	up	yes
oar_circ_0012959	4	16	11	4.42815	0	0	0	5.61492	0.00632324	0.64029	up	yes
oar_circ_0008629	7	12	7	4.46531	0	0	0	5.59796	0.00655875	0.64029	up	yes
oar_circ_0009490	0	0	0	4.73646	11	0	19	-5.60757	0.00665601	0.64029	down	yes
oar_circ_0010368	3	13	17	4.28655	0	0	0	5.57722	0.00682438	0.64029	up	yes
oar_circ_0012066	0	0	0	3.9659	9	11	3	-5.52453	0.00687681	0.64029	down	yes
oar_circ_0001998	11	4	6	4.5745	0	0	0	5.56744	0.00711978	0.64029	up	yes
oar_circ_0000797	7	9	9	4.25868	0	0	0	5.53585	0.00738693	0.64029	up	yes
oar_circ_0012769	9	9	4	4.41424	0	0	0	5.54045	0.00744976	0.64029	up	yes
oar_circ_0012237	6	7	14	4.15422	0	0	0	5.51394	0.00769477	0.64029	up	yes
oar_circ_0004031	8	8	7	4.25171	0	0	0	5.51485	0.00773708	0.64029	up	yes
oar_circ_0004031	8	8	7	4.25171	0	0	0	5.51485	0.00773708	0.64029	up	yes
oar_circ_0012500	0	0	0	4.48278	0	15	12	-5.52309	0.00782616	0.64029	down	yes
oar_circ_0004506	0	0	2	6.34534	12	17	7	-4.10228	0.00798722	0.64029	down	yes
oar_circ_0012060	0	0	0	4.33146	13	0	14	-5.47949	0.00847562	0.64029	down	yes
oar_circ_0013249	0	0	0	4.30374	0	14	12	-5.46459	0.00872954	0.64029	down	yes
oar_circ_0008627	6	9	9	3.94287	0	0	0	5.43344	0.0089876	0.64029	up	yes
oar_circ_0009944	4	16	6	3.9521	0	0	0	5.4344	0.0090569	0.64029	up	yes
oar_circ_0000488	9	3	9	4.09617	0	0	0	5.42988	0.00921344	0.64029	up	yes
oar_circ_0008938	3	11	15	3.83142	0	0	0	5.41809	0.00927372	0.64029	up	yes
oar_circ_0001714	5	10	10	3.85463	0	0	0	5.41274	0.0093333	0.64029	up	yes
oar_circ_0002081	6	7	11	3.86859	0	0	0	5.40706	0.00944503	0.64029	up	yes
oar_circ_0005453	0	0	0	4.20423	13	11	0	-5.42135	0.00948316	0.64029	down	yes
oar_circ_0011601	0	0	0	4.26132	5	19	0	-5.41576	0.00971766	0.64029	down	yes
oar_circ_0012704	5	3	20	3.88026	0	0	0	5.3971	0.00976369	0.64029	up	yes
oar_circ_0012567	7	6	9	3.86162	0	0	0	5.38698	0.00984227	0.64029	up	yes
oar_circ_0012357	0	0	2	6.46098	4	27	5	-4.09574	0.0102389	0.64029	down	yes
oar_circ_0011485	5	15	3	3.84993	0	0	0	5.36527	0.01041	0.64029	up	yes
oar_circ_0009934	8	6	5	3.79659	0	0	0	5.33321	0.0109618	0.64029	up	yes
oar_circ_0001861	0	0	0	4.00456	5	0	21	-5.34399	0.01101	0.64029	down	yes
oar_circ_0005209	0	25	9	4.16568	0	0	0	5.36446	0.0111575	0.64029	up	yes
oar_circ_0008480	6	10	5	3.69439	0	0	0	5.32084	0.011162	0.64029	up	yes
oar_circ_0008481	6	9	6	3.65725	0	0	0	5.3122	0.0113083	0.64029	up	yes
oar_circ_0005902	0	20	15	4.07518	0	0	0	5.35309	0.0113083	0.64029	up	yes
oar_circ_0007309	6	0	25	4.27506	0	0	0	5.35782	0.0113519	0.64029	up	yes
oar_circ_0008757	4	10	10	3.53883	0	0	0	5.29622	0.0115905	0.64029	up	yes
oar_circ_0008433	15	12	7	7.33555	2	0	0	3.82487	0.0117752	0.64029	up	yes
oar_circ_0004539	5	3	17	3.59463	0	0	0	5.28854	0.0118895	0.64029	up	yes
oar_circ_0008810	3	7	17	3.49244	0	0	0	5.28173	0.0119554	0.64029	up	yes
oar_circ_0002525	0	14	22	3.94754	0	0	0	5.31506	0.0120831	0.64029	up	yes
oar_circ_0001094	5	8	9	3.49472	0	0	0	5.26661	0.0122287	0.64029	up	yes
oar_circ_0001597	5	8	9	3.49472	0	0	0	5.26661	0.0122287	0.64029	up	yes
oar_circ_0001577	9	0	14	4.17516	0	0	0	5.30277	0.0124954	0.64029	up	yes
oar_circ_0011016	0	0	0	3.82474	16	6	0	-5.27079	0.0125044	0.64029	down	yes
oar_circ_0003959	0	0	0	3.79252	0	17	5	-5.25267	0.0129462	0.64029	down	yes
oar_circ_0001200	0	0	0	3.76324	0	16	6	-5.24915	0.0129765	0.64029	down	yes
oar_circ_0002600	0	0	0	3.73397	0	15	7	-5.24379	0.0130604	0.64029	down	yes
oar_circ_0007842	7	7	4	3.51793	0	0	0	5.22762	0.0132559	0.64029	up	yes
oar_circ_0008445	7	0	19	4.0196	0	0	0	5.26422	0.0133533	0.64029	up	yes
oar_circ_0010186	0	0	0	3.71706	6	15	0	-5.22715	0.0134889	0.64029	down	yes
oar_circ_0003918	6	7	6	3.39254	0	0	0	5.19966	0.0138371	0.64029	up	yes
oar_circ_0003715	0	0	0	3.10637	4	11	3	-5.15364	0.0138404	0.64029	down	yes
oar_circ_0009459	0	0	0	3.67121	17	0	5	-5.20981	0.0139256	0.64029	down	yes
oar_circ_0007568	9	9	0	4.0334	0	0	0	5.23047	0.0142436	0.64029	up	yes
oar_circ_0004766	4	11	6	3.29034	0	0	0	5.17661	0.0144079	0.64029	up	yes
oar_circ_0009170	0	0	0	3.51622	10	0	12	-5.17185	0.014697	0.64029	down	yes
oar_circ_0006471	0	0	0	3.67204	0	18	3	-5.18296	0.0147447	0.64029	down	yes
oar_circ_0000348	3	14	5	3.27639	0	0	0	5.16547	0.0147831	0.64029	up	yes
oar_circ_0009828	9	0	11	3.88954	0	0	0	5.19401	0.0150808	0.64029	up	yes
oar_circ_0011748	7	0	17	3.82919	0	0	0	5.19275	0.015088	0.64029	up	yes
oar_circ_0002905	0	0	0	2.93857	7	3	8	-5.09621	0.0151436	0.64029	down	yes
oar_circ_0011377	0	0	0	3.54515	5	15	0	-5.15185	0.0153774	0.64029	down	yes
oar_circ_0000713	3	8	12	3.14874	0	0	0	5.13376	0.0154868	0.64029	up	yes
oar_circ_0005450	0	0	0	3.47046	0	6	16	-5.14149	0.0155629	0.64029	down	yes
oar_circ_0002956	0	0	0	3.43781	0	10	11	-5.13435	0.0156748	0.64029	down	yes
oar_circ_0011321	8	41	25	11.2317	0	0	6	3.19484	0.0157152	0.64029	up	yes
oar_circ_0001818	4	3	16	3.18362	0	0	0	5.12125	0.0159493	0.64029	up	yes
oar_circ_0005141	3	15	3	3.21832	0	0	0	5.11829	0.0161562	0.64029	up	yes
oar_circ_0005287	10	0	7	3.8245	0	0	0	5.14842	0.0163462	0.64029	up	yes
oar_circ_0002542	8	0	12	3.66894	0	0	0	5.11774	0.0171151	0.64029	up	yes
oar_circ_0011050	9	0	9	3.69912	0	0	0	5.11495	0.0172284	0.64029	up	yes
oar_circ_0008957	0	0	0	3.35184	7	12	0	-5.08042	0.0172328	0.64029	down	yes
oar_circ_0002115	0	0	0	3.35897	6	13	0	-5.07925	0.017299	0.64029	down	yes
oar_circ_0004698	0	0	0	3.35897	6	13	0	-5.07925	0.017299	0.64029	down	yes
oar_circ_0011918	11	6	19	6.42074	2	0	0	3.64606	0.0173613	0.64029	up	yes
oar_circ_0005423	10	0	6	3.72929	0	0	0	5.10609	0.0175544	0.64029	up	yes
oar_circ_0013134	0	0	0	3.28805	0	10	10	-5.06623	0.0175734	0.64029	down	yes
oar_circ_0002165	11	0	3	3.75947	0	0	0	5.08363	0.0183719	0.64029	up	yes
oar_circ_0010700	9	0	8	3.60391	0	0	0	5.07305	0.0184658	0.64029	up	yes
oar_circ_0007542	0	2	8	10.4044	17	21	18	-2.81981	0.0189655	0.64029	down	yes
oar_circ_0003976	4	10	4	2.96757	0	0	0	5.01247	0.0191153	0.64029	up	yes
oar_circ_0007704	0	21	6	3.35065	0	0	0	5.04648	0.0192387	0.64029	up	yes
oar_circ_0005780	0	16	12	3.26015	0	0	0	5.03342	0.0195136	0.64029	up	yes
oar_circ_0010589	7	0	13	3.44835	0	0	0	5.03543	0.0195669	0.64029	up	yes
oar_circ_0008130	3	8	9	2.86311	0	0	0	4.99172	0.0196777	0.64029	up	yes
oar_circ_0006551	7	2	6	3.04658	0	0	0	4.99378	0.0198701	0.64029	up	yes
oar_circ_0009979	5	3	10	2.92817	0	0	0	4.98666	0.0199306	0.64029	up	yes
oar_circ_0010885	5	3	10	2.92817	0	0	0	4.98666	0.0199306	0.64029	up	yes
oar_circ_0009558	4	3	13	2.89799	0	0	0	4.98481	0.020008	0.64029	up	yes
oar_circ_0005564	3	11	5	2.87933	0	0	0	4.98311	0.0200513	0.64029	up	yes
oar_circ_0004795	6	7	2	3.0117	0	0	0	4.98368	0.020213	0.64029	up	yes
oar_circ_0012645	6	6	3	2.97456	0	0	0	4.97952	0.0202482	0.64029	up	yes
oar_circ_0012257	4	7	7	2.85614	0	0	0	4.97372	0.0202591	0.64029	up	yes
oar_circ_0000851	0	0	0	3.10598	5	0	15	-4.97415	0.0205223	0.64029	down	yes
oar_circ_0002777	5	8	3	2.92346	0	0	0	4.96913	0.0205741	0.64029	up	yes
oar_circ_0003970	0	23	3	3.32972	0	0	0	5.00601	0.0207153	0.64029	up	yes
oar_circ_0012238	7	0	12	3.35314	0	0	0	4.9926	0.0209577	0.64029	up	yes
oar_circ_0003179	0	13	15	3.14872	0	0	0	4.98839	0.0209621	0.64029	up	yes
oar_circ_0010711	7	9	0	3.40179	0	0	0	4.99445	0.0209804	0.64029	up	yes
oar_circ_0007121	0	0	0	3.10563	0	14	4	-4.95268	0.0213375	0.64029	down	yes
oar_circ_0001447	5	5	6	2.81203	0	0	0	4.92946	0.0218129	0.64029	up	yes
oar_circ_0004336	5	13	0	3.29959	0	0	0	4.96463	0.0220056	0.64029	up	yes
oar_circ_0000694	13	0	0	4.10544	0	0	0	5.00078	0.0222512	0.64029	up	yes
oar_circ_0008006	13	0	0	4.10544	0	0	0	5.00078	0.0222512	0.64029	up	yes
oar_circ_0011337	13	0	0	4.10544	0	0	0	5.00078	0.0222512	0.64029	up	yes
oar_circ_0005846	3	10	5	2.74698	0	0	0	4.9155	0.0223572	0.64029	up	yes
oar_circ_0009779	0	21	4	3.16023	0	0	0	4.94641	0.0226623	0.64029	up	yes
oar_circ_0006365	0	0	0	3.00803	5	12	0	-4.91056	0.0227301	0.64029	down	yes
oar_circ_0009138	0	0	0	3.00573	14	0	4	-4.90836	0.0228669	0.64029	down	yes
oar_circ_0004915	5	7	3	2.79111	0	0	0	4.89985	0.0229923	0.64029	up	yes
oar_circ_0007130	7	8	0	3.26944	0	0	0	4.93386	0.0230812	0.64029	up	yes
oar_circ_0012784	7	8	0	3.26944	0	0	0	4.93386	0.0230812	0.64029	up	yes
oar_circ_0008464	10	37	33	12.3951	0	0	8	2.93874	0.023242	0.64029	up	yes
oar_circ_0012615	4	8	4	2.70287	0	0	0	4.87539	0.0238336	0.64029	up	yes
oar_circ_0006185	6	3	5	2.76792	0	0	0	4.87385	0.0239648	0.64029	up	yes
oar_circ_0003759	3	7	8	2.63555	0	0	0	4.86755	0.024048	0.64029	up	yes
oar_circ_0004316	3	7	8	2.63555	0	0	0	4.86755	0.024048	0.64029	up	yes
oar_circ_0001203	0	0	0	2.92659	0	13	4	-4.86541	0.0244426	0.64029	down	yes
oar_circ_0010376	10	0	2	3.34845	0	0	0	4.90399	0.0244579	0.64029	up	yes
oar_circ_0003701	0	0	0	2.85074	7	0	11	-4.85232	0.024768	0.64029	down	yes
oar_circ_0003748	0	0	0	2.98515	0	15	2	-4.86302	0.0248159	0.64029	down	yes
oar_circ_0003463	0	0	0	2.86804	0	11	6	-4.85	0.0249052	0.64029	down	yes
oar_circ_0013441	0	12	14	2.92116	0	0	0	4.87872	0.0249101	0.64029	up	yes
oar_circ_0008301	23	0	14	9.0457	0	0	3	3.62353	0.0250289	0.64029	up	yes
oar_circ_0002648	8	5	0	3.18819	0	0	0	4.87749	0.0252385	0.64029	up	yes
oar_circ_0003035	0	11	15	2.88401	0	0	0	4.86069	0.0256122	0.64029	up	yes
oar_circ_0011607	0	11	15	2.88401	0	0	0	4.86069	0.0256122	0.64029	up	yes
oar_circ_0011910	7	2	3	2.76096	0	0	0	4.82528	0.0260887	0.64029	up	yes
oar_circ_0001585	0	0	0	2.82185	6	10	0	-4.81968	0.0261084	0.64029	down	yes
oar_circ_0005878	0	13	12	2.86309	0	0	0	4.8469	0.0261657	0.64029	up	yes
oar_circ_0005644	5	0	15	3.00716	0	0	0	4.84872	0.0262263	0.64029	up	yes
oar_circ_0000134	0	0	0	2.85597	14	0	3	-4.8204	0.0262921	0.64029	down	yes
oar_circ_0008746	8	0	6	3.09768	0	0	0	4.84768	0.0263308	0.64029	up	yes
oar_circ_0004950	0	0	3	5.42749	8	11	12	-3.42716	0.026495	0.64029	down	yes
oar_circ_0007964	0	7	20	2.83065	0	0	0	4.82896	0.0269392	0.64029	up	yes
oar_circ_0007448	0	15	9	2.84216	0	0	0	4.82855	0.0269447	0.64029	up	yes
oar_circ_0008806	2	18	0	3.01394	0	0	0	4.82796	0.0273751	0.64029	up	yes
oar_circ_0011572	0	0	0	2.72311	8	0	9	-4.78291	0.0275287	0.64029	down	yes
oar_circ_0013268	0	14	10	2.80502	0	0	0	4.81274	0.0275791	0.64029	up	yes
oar_circ_0008355	0	0	7	11.0644	0	38	24	-3.36333	0.0276007	0.64029	down	yes
oar_circ_0004535	7	0	8	2.9723	0	0	0	4.80359	0.0280812	0.64029	up	yes
oar_circ_0000681	0	0	0	2.77683	0	13	3	-4.77468	0.0281676	0.64029	down	yes
oar_circ_0005667	0	0	0	2.77683	0	13	3	-4.77468	0.0281676	0.64029	down	yes
oar_circ_0007693	4	5	6	2.49623	0	0	0	4.7658	0.0281822	0.64029	up	yes
oar_circ_0009816	4	5	6	2.49623	0	0	0	4.7658	0.0281822	0.64029	up	yes
oar_circ_0013034	0	13	11	2.76788	0	0	0	4.79587	0.0282759	0.64029	up	yes
oar_circ_0009833	0	10	15	2.75166	0	0	0	4.7916	0.0284492	0.64029	up	yes
oar_circ_0010493	0	10	15	2.75166	0	0	0	4.7916	0.0284492	0.64029	up	yes
oar_circ_0004164	0	0	0	2.68899	0	10	6	-4.75221	0.0288945	0.64029	down	yes
oar_circ_0012996	0	5	22	2.75637	0	0	0	4.7814	0.0290108	0.64029	up	yes
oar_circ_0009886	0	7	19	2.73544	0	0	0	4.77922	0.0290286	0.64029	up	yes
oar_circ_0003609	5	5	3	2.52641	0	0	0	4.74748	0.0291203	0.64029	up	yes
oar_circ_0009462	0	0	0	2.74002	2	0	16	-4.75175	0.0293004	0.64029	down	yes
oar_circ_0008237	0	0	0	2.65669	5	0	12	-4.73912	0.0294862	0.64029	down	yes
oar_circ_0004791	4	7	3	2.47531	0	0	0	4.73439	0.029687	0.64029	up	yes
oar_circ_0002116	5	4	4	2.48926	0	0	0	4.73083	0.0298164	0.64029	up	yes
oar_circ_0013061	0	0	4	6.05982	8	14	12	-3.24708	0.0298709	0.64029	down	yes
oar_circ_0002802	0	0	0	2.66192	12	0	4	-4.7275	0.0300862	0.64029	down	yes
oar_circ_0002506	2	9	6	2.39403	0	0	0	4.72382	0.0301417	0.64029	up	yes
oar_circ_0008560	4	6	4	2.43816	0	0	0	4.72088	0.0302242	0.64029	up	yes
oar_circ_0000279	6	0	10	2.84692	0	0	0	4.75323	0.0302377	0.64029	up	yes
oar_circ_0011084	6	0	10	2.84692	0	0	0	4.75323	0.0302377	0.64029	up	yes
oar_circ_0001920	0	8	17	2.67738	0	0	0	4.74998	0.0302926	0.64029	up	yes
oar_circ_0006425	7	0	7	2.87709	0	0	0	4.75098	0.0303736	0.64029	up	yes
oar_circ_0008626	5	0	13	2.81674	0	0	0	4.74995	0.0303916	0.64029	up	yes
oar_circ_0010152	0	0	0	2.64994	5	10	0	-4.71943	0.0303984	0.64029	down	yes
oar_circ_0001410	9	23	40	11.1311	4	0	5	2.5656	0.0304711	0.64029	up	yes
oar_circ_0005515	4	3	8	2.42195	0	0	0	4.71518	0.030486	0.64029	up	yes
oar_circ_0010366	0	0	0	2.61764	10	0	6	-4.71545	0.0305043	0.64029	down	yes
oar_circ_0012857	0	0	0	2.65708	4	11	0	-4.71663	0.0305922	0.64029	down	yes
oar_circ_0011195	0	13	10	2.67267	0	0	0	4.74262	0.0306183	0.64029	up	yes
oar_circ_0010390	3	5	8	2.37085	0	0	0	4.70743	0.0307825	0.64029	up	yes
oar_circ_0003749	5	3	5	2.45212	0	0	0	4.70774	0.0308753	0.64029	up	yes
oar_circ_0004092	5	3	5	2.45212	0	0	0	4.70774	0.0308753	0.64029	up	yes
oar_circ_0004878	5	3	5	2.45212	0	0	0	4.70774	0.0308753	0.64029	up	yes
oar_circ_0013085	5	3	5	2.45212	0	0	0	4.70774	0.0308753	0.64029	up	yes
oar_circ_0003925	0	0	0	3.22275	0	18	0	-4.75999	0.0310301	0.64029	down	yes
oar_circ_0007354	0	0	0	3.22275	0	18	0	-4.75999	0.0310301	0.64029	down	yes
oar_circ_0010012	0	0	0	3.22275	0	18	0	-4.75999	0.0310301	0.64029	down	yes
oar_circ_0003428	8	0	4	2.90727	0	0	0	4.73854	0.031049	0.64029	up	yes
oar_circ_0002420	0	12	11	2.63553	0	0	0	4.72441	0.0314388	0.64029	up	yes
oar_circ_0012415	8	3	0	2.92348	0	0	0	4.73183	0.0314508	0.64029	up	yes
oar_circ_0009984	8	31	17	9.10743	5	0	0	2.97283	0.031572	0.64029	up	yes
oar_circ_0001222	11	0	0	3.47384	0	0	0	4.76183	0.0316205	0.64029	up	yes
oar_circ_0009861	11	0	0	3.47384	0	0	0	4.76183	0.0316205	0.64029	up	yes
oar_circ_0013144	11	0	0	3.47384	0	0	0	4.76183	0.0316205	0.64029	up	yes
oar_circ_0013084	0	15	7	2.65175	0	0	0	4.72005	0.0317123	0.64029	up	yes
oar_circ_0007905	0	0	0	2.55121	7	0	9	-4.68209	0.0320028	0.64029	down	yes
oar_circ_0002751	3	4	9	2.3337	0	0	0	4.68138	0.0320306	0.64029	up	yes
oar_circ_0004300	0	11	12	2.59839	0	0	0	4.70513	0.0323326	0.64029	up	yes
oar_circ_0003471	0	0	0	2.16761	6	3	4	-4.62651	0.0324259	0.64029	down	yes
oar_circ_0010981	2	10	4	2.33596	0	0	0	4.67445	0.0325299	0.64029	up	yes
oar_circ_0004402	0	0	0	2.59999	12	3	0	-4.67626	0.0325549	0.64029	down	yes
oar_circ_0010285	5	9	0	2.77018	0	0	0	4.70412	0.0325741	0.64029	up	yes
oar_circ_0002498	6	0	9	2.75171	0	0	0	4.69986	0.0326911	0.64029	up	yes
oar_circ_0012559	6	0	9	2.75171	0	0	0	4.69986	0.0326911	0.64029	up	yes
oar_circ_0003356	3	6	6	2.31278	0	0	0	4.66694	0.0326977	0.64029	up	yes
oar_circ_0002072	0	8	16	2.58217	0	0	0	4.6966	0.0327559	0.64029	up	yes
oar_circ_0009565	0	13	9	2.57746	0	0	0	4.68692	0.0332274	0.64029	up	yes
oar_circ_0007665	0	5	0	8.05643	18	19	6	-3.05017	0.0332923	0.64029	down	yes
oar_circ_0002063	6	2	3	2.44515	0	0	0	4.65887	0.0334155	0.64029	up	yes
oar_circ_0006691	4	6	3	2.34295	0	0	0	4.6514	0.0335712	0.64029	up	yes
oar_circ_0002215	0	0	0	2.50692	5	0	11	-4.6506	0.0335725	0.64029	down	yes
oar_circ_0002256	4	11	0	2.71909	0	0	0	4.68369	0.0335793	0.64029	up	yes
oar_circ_0001999	0	0	0	3.0943	18	0	0	-4.70208	0.0336782	0.64029	down	yes
oar_circ_0005351	3	5	7	2.27564	0	0	0	4.64414	0.0338093	0.64029	up	yes
oar_circ_0010650	0	0	0	2.51333	0	4	12	-4.64701	0.0338215	0.64029	down	yes
oar_circ_0007027	3	0	18	2.66118	0	0	0	4.67718	0.033899	0.64029	up	yes
oar_circ_0010868	8	0	3	2.81206	0	0	0	4.67766	0.033969	0.64029	up	yes
oar_circ_0004849	0	4	7	9.90053	11	23	18	-2.54365	0.0341744	0.64029	down	yes
oar_circ_0008536	14	103	85	32.6323	9	5	27	1.93581	0.0345101	0.64029	up	yes
oar_circ_0002013	0	0	0	2.48478	4	0	12	-4.63119	0.0345972	0.64029	down	yes
oar_circ_0000935	0	0	0	2.51216	12	0	3	-4.62873	0.0348449	0.64029	down	yes
oar_circ_0005860	0	0	0	2.51216	12	0	3	-4.62873	0.0348449	0.64029	down	yes
oar_circ_0001609	0	0	0	3.04371	0	17	0	-4.67338	0.0350596	0.64029	down	yes
oar_circ_0003233	0	0	0	3.04371	0	17	0	-4.67338	0.0350596	0.64029	down	yes
oar_circ_0005834	0	0	0	3.04371	0	17	0	-4.67338	0.0350596	0.64029	down	yes
oar_circ_0006222	0	0	0	3.04371	0	17	0	-4.67338	0.0350596	0.64029	down	yes
oar_circ_0007437	0	0	0	3.04371	0	17	0	-4.67338	0.0350596	0.64029	down	yes
oar_circ_0005965	0	11	11	2.50318	0	0	0	4.6487	0.0350828	0.64029	up	yes
oar_circ_0011251	0	11	11	2.50318	0	0	0	4.6487	0.0350828	0.64029	up	yes
oar_circ_0012970	0	11	11	2.50318	0	0	0	4.6487	0.0350828	0.64029	up	yes
oar_circ_0002736	7	4	0	2.74003	0	0	0	4.65309	0.0351267	0.64029	up	yes
oar_circ_0005562	0	6	18	2.50788	0	0	0	4.6489	0.035136	0.64029	up	yes
oar_circ_0006616	10	14	16	7.13337	0	0	4	3.0392	0.0353128	0.64029	up	yes
oar_circ_0007854	6	0	8	2.6565	0	0	0	4.6438	0.0354345	0.64029	up	yes
oar_circ_0009359	0	0	0	2.46377	6	8	0	-4.61235	0.0354681	0.64029	down	yes
oar_circ_0000711	0	0	0	2.44573	9	0	6	-4.61164	0.0354739	0.64029	down	yes
oar_circ_0008622	0	0	0	2.44573	9	0	6	-4.61164	0.0354739	0.64029	down	yes
oar_circ_0007052	6	6	0	2.68893	0	0	0	4.64442	0.0354949	0.64029	up	yes
oar_circ_0001917	4	0	14	2.59615	0	0	0	4.63547	0.0358877	0.64029	up	yes
oar_circ_0003936	0	0	0	2.42212	0	6	9	-4.59781	0.0361759	0.64029	down	yes
oar_circ_0008488	0	5	19	2.47074	0	0	0	4.62248	0.0365217	0.64029	up	yes
oar_circ_0008488	0	5	19	2.47074	0	0	0	4.62248	0.0365217	0.64029	up	yes
oar_circ_0009503	0	17	3	2.53561	0	0	0	4.62084	0.0367972	0.64029	up	yes
oar_circ_0001526	4	3	6	2.23153	0	0	0	4.58676	0.0368068	0.64029	up	yes
oar_circ_0006550	0	0	5	6.42528	8	13	15	-3.06	0.0369572	0.64029	down	yes
oar_circ_0008049	3	5	6	2.18043	0	0	0	4.57712	0.0372628	0.64029	up	yes
oar_circ_0000170	4	10	0	2.58673	0	0	0	4.60841	0.0373578	0.64029	up	yes
oar_circ_0010490	8	0	2	2.71685	0	0	0	4.60967	0.0375015	0.64029	up	yes
oar_circ_0006228	0	0	0	2.03212	4	5	3	-4.52426	0.0376859	0.64029	down	yes
oar_circ_0002743	119	387	431	530.944	248	1374	751	-1.58477	0.037737	0.64029	down	yes
oar_circ_0006678	0	0	0	2.9224	17	0	0	-4.61502	0.0379948	0.64029	down	yes
oar_circ_0006678	0	0	0	2.9224	17	0	0	-4.61502	0.0379948	0.64029	down	yes
oar_circ_0012957	0	4	20	2.4336	0	0	0	4.59357	0.0380945	0.64029	up	yes
oar_circ_0003980	4	5	3	2.2106	0	0	0	4.56226	0.0381716	0.64029	up	yes
oar_circ_0004895	10	0	0	3.15803	0	0	0	4.62331	0.0383242	0.64029	up	yes
oar_circ_0013410	10	0	0	3.15803	0	0	0	4.62331	0.0383242	0.64029	up	yes
oar_circ_0011581	0	14	6	2.42418	0	0	0	4.58436	0.0385199	0.64029	up	yes
oar_circ_0011581	0	14	6	2.42418	0	0	0	4.58436	0.0385199	0.64029	up	yes
oar_circ_0006450	6	8	16	4.77651	0	0	2	3.32033	0.0386352	0.64029	up	yes
oar_circ_0003008	3	0	10	13.3915	10	32	27	-2.45841	0.0387436	0.64029	down	yes
oar_circ_0012018	4	2	7	2.19438	0	0	0	4.55224	0.0387556	0.64029	up	yes
oar_circ_0001290	4	0	13	2.50094	0	0	0	4.5791	0.038832	0.64029	up	yes
oar_circ_0000377	0	13	7	2.38704	0	0	0	4.56711	0.0394212	0.64029	up	yes
oar_circ_0004916	0	13	7	2.38704	0	0	0	4.56711	0.0394212	0.64029	up	yes
oar_circ_0006452	3	0	16	2.47076	0	0	0	4.56639	0.0396069	0.64029	up	yes
oar_circ_0002186	6	5	0	2.55658	0	0	0	4.56448	0.0397046	0.64029	up	yes
oar_circ_0008628	6	5	0	2.55658	0	0	0	4.56448	0.0397046	0.64029	up	yes
oar_circ_0003647	0	0	0	2.86466	0	16	0	-4.58082	0.0398048	0.64029	down	yes
oar_circ_0006576	0	0	0	2.86466	0	16	0	-4.58082	0.0398048	0.64029	down	yes
oar_circ_0007305	0	0	0	2.86466	0	16	0	-4.58082	0.0398048	0.64029	down	yes
oar_circ_0010120	0	0	0	2.86466	0	16	0	-4.58082	0.0398048	0.64029	down	yes
oar_circ_0013456	0	0	0	2.31288	3	0	12	-4.51236	0.0410042	0.64029	down	yes
oar_circ_0004159	2	5	8	2.05504	0	0	0	4.50251	0.0414821	0.64029	up	yes
oar_circ_0010003	0	0	0	2.27382	8	0	6	-4.49912	0.0415472	0.64029	down	yes
oar_circ_0004263	6	0	6	2.46608	0	0	0	4.52362	0.0419072	0.64029	up	yes
oar_circ_0009048	0	0	0	2.30613	3	10	0	-4.4912	0.0422362	0.64029	down	yes
oar_circ_0011482	0	0	0	2.30613	3	10	0	-4.4912	0.0422362	0.64029	down	yes
oar_circ_0011424	0	0	0	2.25168	7	0	7	-4.48623	0.0422753	0.64029	down	yes
oar_circ_0011703	0	0	0	2.25168	7	0	7	-4.48623	0.0422753	0.64029	down	yes
oar_circ_0010267	0	0	0	2.27045	8	5	0	-4.48405	0.0424752	0.64029	down	yes
oar_circ_0013035	3	4	6	2.04808	0	0	0	4.47978	0.0427499	0.64029	up	yes
oar_circ_0001635	7	0	3	2.49625	0	0	0	4.50767	0.0429779	0.64029	up	yes
oar_circ_0012168	7	0	3	2.49625	0	0	0	4.50767	0.0429779	0.64029	up	yes
oar_circ_0006343	0	0	0	2.75049	16	0	0	-4.52198	0.0430673	0.64029	down	yes
oar_circ_0004277	4	4	3	2.07825	0	0	0	4.46582	0.043681	0.64029	up	yes
oar_circ_0005239	4	4	3	2.07825	0	0	0	4.46582	0.043681	0.64029	up	yes
oar_circ_0005730	3	7	2	2.06429	0	0	0	4.46153	0.0440688	0.64029	up	yes
oar_circ_0011615	0	12	7	2.25469	0	0	0	4.48327	0.044212	0.64029	up	yes
oar_circ_0002980	0	9	11	2.23847	0	0	0	4.48247	0.0442145	0.64029	up	yes
oar_circ_0010137	0	0	0	2.2074	5	0	9	-4.45372	0.0442375	0.64029	down	yes
oar_circ_0006543	0	0	0	2.2138	0	4	10	-4.45187	0.0444159	0.64029	down	yes
oar_circ_0004294	6	4	0	2.42423	0	0	0	4.47793	0.0446892	0.64029	up	yes
oar_circ_0007951	6	4	0	2.42423	0	0	0	4.47793	0.0446892	0.64029	up	yes
oar_circ_0005274	0	6	15	2.22225	0	0	0	4.4698	0.0450227	0.64029	up	yes
oar_circ_0009289	0	6	15	2.22225	0	0	0	4.4698	0.0450227	0.64029	up	yes
oar_circ_0011351	0	6	15	2.22225	0	0	0	4.4698	0.0450227	0.64029	up	yes
oar_circ_0012065	0	6	15	2.22225	0	0	0	4.4698	0.0450227	0.64029	up	yes
oar_circ_0001822	0	0	0	2.21043	0	9	4	-4.44053	0.045114	0.64029	down	yes
oar_circ_0004682	0	0	0	2.21043	0	9	4	-4.44053	0.045114	0.64029	down	yes
oar_circ_0009918	0	0	0	2.21043	0	9	4	-4.44053	0.045114	0.64029	down	yes
oar_circ_0001648	0	0	0	2.68562	0	15	0	-4.48151	0.0454292	0.64029	down	yes
oar_circ_0004138	0	0	0	2.68562	0	15	0	-4.48151	0.0454292	0.64029	down	yes
oar_circ_0005264	0	0	0	2.68562	0	15	0	-4.48151	0.0454292	0.64029	down	yes
oar_circ_0011174	0	0	0	2.68562	0	15	0	-4.48151	0.0454292	0.64029	down	yes
oar_circ_0012718	0	0	0	2.68562	0	15	0	-4.48151	0.0454292	0.64029	down	yes
oar_circ_0013281	0	0	0	2.68562	0	15	0	-4.48151	0.0454292	0.64029	down	yes
oar_circ_0004477	0	11	8	2.21755	0	0	0	4.46247	0.0454442	0.64029	up	yes
oar_circ_0001402	5	0	8	2.34069	0	0	0	4.46198	0.0455157	0.64029	up	yes
oar_circ_0004666	5	0	8	2.34069	0	0	0	4.46198	0.0455157	0.64029	up	yes
oar_circ_0010289	5	0	8	2.34069	0	0	0	4.46198	0.0455157	0.64029	up	yes
oar_circ_0012446	0	0	0	2.18526	4	0	10	-4.43352	0.0455277	0.64029	down	yes
oar_circ_0011444	7	10	121	17.5393	4	0	12	2.42109	0.0456586	0.64029	up	yes
oar_circ_0007784	0	8	12	2.20133	0	0	0	4.45784	0.0457109	0.64029	up	yes
oar_circ_0008496	0	15	3	2.27091	0	0	0	4.46178	0.0457268	0.64029	up	yes
oar_circ_0009853	6	0	5	2.37087	0	0	0	4.4581	0.0457998	0.64029	up	yes
oar_circ_0008449	4	0	11	2.31052	0	0	0	4.45765	0.0458027	0.64029	up	yes
oar_circ_0008170	0	0	15	12.4164	14	22	31	-2.59076	0.0458602	0.64029	down	yes
oar_circ_0009040	15	6	27	9.0004	0	0	6	2.81809	0.0459591	0.64029	up	yes
oar_circ_0002277	0	7	20	17.1636	22	33	31	-2.12801	0.0464791	0.64029	down	yes
oar_circ_0010467	3	0	14	2.28034	0	0	0	4.44627	0.046582	0.64029	up	yes
oar_circ_0012067	4	8	0	2.32203	0	0	0	4.44396	0.0467292	0.64029	up	yes
oar_circ_0005554	0	10	9	2.1804	0	0	0	4.44005	0.0468132	0.64029	up	yes
oar_circ_0002665	6	14	14	5.52997	0	0	3	3.03874	0.0468691	0.64029	up	yes
oar_circ_0002519	9	0	0	2.84223	0	0	0	4.46845	0.047056	0.64029	up	yes
oar_circ_0002846	9	0	0	2.84223	0	0	0	4.46845	0.047056	0.64029	up	yes
oar_circ_0008061	9	0	0	2.84223	0	0	0	4.46845	0.047056	0.64029	up	yes
oar_circ_0008325	9	0	0	2.84223	0	0	0	4.46845	0.047056	0.64029	up	yes
oar_circ_0010757	9	0	0	2.84223	0	0	0	4.46845	0.047056	0.64029	up	yes
oar_circ_0011276	9	0	0	2.84223	0	0	0	4.46845	0.047056	0.64029	up	yes
oar_circ_0011079	0	0	0	2.16311	3	0	11	-4.40946	0.0471296	0.64029	down	yes
oar_circ_0001905	4	2	5	2.00397	0	0	0	4.4082	0.0472781	0.64029	up	yes
oar_circ_0008181	0	13	5	2.19662	0	0	0	4.43347	0.0473293	0.64029	up	yes
oar_circ_0011196	0	13	5	2.19662	0	0	0	4.43347	0.0473293	0.64029	up	yes
oar_circ_0005172	3	4	5	1.95287	0	0	0	4.40393	0.0474239	0.64029	up	yes
oar_circ_0002309	7	0	2	2.40104	0	0	0	4.43284	0.0475963	0.64029	up	yes
oar_circ_0005879	8	8	19	5.90994	3	0	0	3.00182	0.0477011	0.64029	up	yes
oar_circ_0006107	0	0	0	2.1462	9	0	4	-4.39873	0.0477053	0.64029	down	yes
oar_circ_0008007	0	0	0	2.12406	8	0	5	-4.38907	0.048257	0.64029	down	yes
oar_circ_0005117	0	9	10	2.14326	0	0	0	4.41609	0.0483195	0.64029	up	yes
oar_circ_0006216	0	9	10	2.14326	0	0	0	4.41609	0.0483195	0.64029	up	yes
oar_circ_0006953	0	12	6	2.15948	0	0	0	4.41466	0.048476	0.64029	up	yes
oar_circ_0002895	4	0	0	10.6574	22	28	4	-2.82169	0.0484773	0.64029	down	yes
oar_circ_0012174	0	0	0	1.80166	3	3	5	-4.339	0.0488664	0.64029	down	yes
oar_circ_0001975	0	0	0	2.10192	7	0	6	-4.37643	0.0490406	0.64029	down	yes
oar_circ_0002048	0	0	0	2.57858	15	0	0	-4.42216	0.0490658	0.64029	down	yes
oar_circ_0003952	0	6	14	2.12704	0	0	0	4.40419	0.0491226	0.64029	up	yes
oar_circ_0006486	0	0	0	2.14097	2	0	12	-4.37884	0.0492672	0.64029	down	yes
oar_circ_0005114	0	0	0	2.11995	4	8	0	-4.37112	0.0494927	0.64029	down	yes
oar_circ_0003559	5	0	7	2.24548	0	0	0	4.39538	0.0497074	0.64029	up	yes
oar_circ_0009419	5	0	7	2.24548	0	0	0	4.39538	0.0497074	0.64029	up	yes
oar_circ_0012608	5	0	7	2.24548	0	0	0	4.39538	0.0497074	0.64029	up	yes
oar_circ_0009821	0	11	7	2.12234	0	0	0	4.39368	0.0498004	0.64029	up	yes
oar_circ_0004939	0	0	0	2.12709	3	9	0	-4.36758	0.0498249	0.64029	down	yes
oar_circ_0011432	2	0	5	8.50086	10	25	8	-2.58126	0.0499049	0.64029	down	yes
oar_circ_0009035	4	0	10	2.21531	0	0	0	4.39231	0.0499213	0.64029	up	yes
oar_circ_0000698	7	21	6	6.0984	0	3	0	2.99944	0.049994	0.64029	up	yes

## Sheet: Table S5
Table S5 Differentially expressed mRNAs between SP and SLP
Gene	SP1_count	SP2_count	SP3_count	SP_normalize	SLP1_count	SLP2_count	SLP3_count	SLP_normalize	FoldChange	Log2FoldChange	pval	padj	Up/Down	Significant	GeneName
gene18672	1	0	2	1.00234	0	1	696	211.715	0.00473438	-7.72261	6.94137e-18	4.17766e-13	down	yes	LOC101111827
gene2171	0	0	0	0	0	0	219	66.506	#NAME?	#NAME?	6.01843e-10	8.86242e-06	down	yes	SST
gene6203	47	37	1609	524.899	15	38	47	32.7641	16.0206	4.00185	1.20017e-08	0.000120387	up	yes	LIN7A
gene12875	749	933	841	811.256	1233	532	9551	3504.91	0.231463	-2.11115	1.99958e-07	0.00120345	down	yes	FNDC1
gene25111	65	3	270	109.186	1	2	0	1.04433	104.551	6.70806	2.45195e-07	0.00134155	up	yes	NETO1
gene3665	251	617	443	407.428	851	3775	932	1904.07	0.213978	-2.22447	3.48137e-07	0.00161174	down	yes	DDX58
gene15694	57	61	47	53.6716	942	133	34	375.528	0.142923	-2.80669	5.94685e-07	0.00255651	down	yes	C4BPA
gene5478	2012	2339	2648	2252.01	9034	4721	6689	6750.86	0.333589	-1.58386	6.75573e-06	0.0184815	down	yes	FOSL2
gene2644	347	1028	859	688.687	1340	7173	1622	3479.18	0.197945	-2.33683	1.03944e-05	0.0271994	down	yes	MX1
gene10678	60	88	112	82.4953	135	146	1021	407.238	0.202572	-2.30349	2.49207e-05	0.0481674	down	yes	LRRC66
gene4458	82	86	111	90.1008	95	256	995	424.689	0.212157	-2.23679	2.56103e-05	0.0481674	down	yes	IGFBP2
gene18942	249	25997	13261	11519.9	3391	3459	2598	3156.41	3.64969	1.86777	2.65802e-05	0.0484766	up	yes	MMP7
gene4210	1006	80	133	451.279	87	34	68	62.0508	7.27273	2.8625	3.92269e-05	0.0639839	up	yes	DPP10
gene21351	1	0	0	0.385372	41	0	50	29.0343	0.013273	-6.23536	3.93354e-05	0.0639839	down	yes	PGPEP1L
gene23554	225	261	274	244.855	834	314	1547	862.453	0.283906	-1.81652	5.14655e-05	0.0774363	down	yes	LOC101111401
gene23763	354	130	194	232.938	41	25	11	26.0223	8.95145	3.16212	6.48555e-05	0.090824	up	yes	HEPHL1
gene12568	0	0	0	0	0	0	75	22.776	#NAME?	#NAME?	6.54744e-05	0.090824	down	yes	FUT9
gene13386	185	191	204	188.101	643	472	849	641.777	0.293094	-1.77056	6.58503e-05	0.090824	down	yes	FABP5
gene18487	1331	1953	2183	1737.25	2575	1979	11960	5200.99	0.334022	-1.58198	8.56379e-05	0.109662	down	yes	FTL
gene22555	375	448	495	423.584	433	321	3721	1389.66	0.304811	-1.71402	9.37467e-05	0.115146	down	yes	COL7A1
gene20338	162	48	57	93.5535	8	2	2	4.01638	23.293	4.54182	0.0001061	0.122801	up	yes	ISL1
gene8826	255	202	189	213.553	287	271	1701	709.246	0.301098	-1.73169	0.000196466	0.190887	down	yes	CPAMD8
gene3186	13	10	31	17.3936	24	13	396	132.957	0.130821	-2.93434	0.000204172	0.195049	down	yes	STMN4
gene16810	31	29	46	34.317	53	35	500	182.108	0.188443	-2.4078	0.00020913	0.196367	down	yes	LOC101105348
gene15077	9	4	8	7.06452	0	0	220	66.8097	0.105741	-3.24139	0.000243417	0.209286	down	yes	LOC101117431
gene7332	339	562	577	467.163	654	1397	2057	1339.1	0.348862	-1.51927	0.000250436	0.20934	down	yes	LOC105612575
gene3103	138	147	159	143.696	91	122	1471	520.553	0.276044	-1.85703	0.000264578	0.212315	down	yes	FBP1
gene3288	1260	1955	2102	1685.46	5281	1563	6964	4450.96	0.378673	-1.40097	0.000343979	0.247398	down	yes	ANP32B
gene6900	5	4	14	7.37394	77	39	82	64.6905	0.113988	-3.13305	0.000345757	0.247398	down	yes	LOC101121593
gene24294	79	211	193	149.5	349	171	1190	539.684	0.277014	-1.85197	0.000349403	0.247398	down	yes	LOC106991822
gene28353	43	65	71	56.8083	134	127	504	243.186	0.2336	-2.09788	0.000365673	0.254939	down	yes	SRPX2
gene22850	1329	853	2490	1520.9	4519	9338	6361	6757.03	0.225083	-2.15147	0.000391262	0.25877	down	yes	FKBP5
gene5843	24	53	40	36.5384	114	71	372	176.561	0.206944	-2.27269	0.000429723	0.272241	down	yes	ZFP36L2
gene7977	5	2	1	2.7995	0	0	136	41.3005	0.0677836	-3.88292	0.000461144	0.286332	down	yes	SLC26A4
gene12694	82	92	158	106.292	255	162	788	382.671	0.277764	-1.84807	0.000464868	0.286332	down	yes	VNN1
gene2194	59	136	101	92.2563	252	251	516	330.496	0.279145	-1.84092	0.000466238	0.286332	down	yes	IGF2BP2
gene4900	262	629	542	445.592	931	553	2544	1282.42	0.347462	-1.52507	0.000645073	0.349763	down	yes	NBL1
gene26851	0	0	0	0	0	4	48	15.9897	#NAME?	#NAME?	0.000672819	0.352118	down	yes	XKR5
gene23213	608	353	925	619.227	675	448	7488	2660.24	0.232771	-2.10302	0.000917708	0.39126	down	yes	LOC101108432
gene28860	27	123	74	67.9283	135	836	163	390.43	0.173983	-2.52298	0.00094373	0.39126	down	yes	LOC101112122
gene12403	3	5	4	3.80044	6	2	130	42.2118	0.0900324	-3.47341	0.00103679	0.401633	down	yes	LOC101122794
gene5002	332	445	323	353.108	364	137	2694	989.475	0.356864	-1.48655	0.001165	0.412446	down	yes	LOC101109608
gene13336	29	18	56	33.5283	128	73	277	153.147	0.218928	-2.19147	0.00118886	0.418431	down	yes	KCNB2
gene14598	1998	3091	3535	2732.36	4307	2838	14070	6730.3	0.40598	-1.30052	0.00121636	0.420729	down	yes	PFN1
gene10644	96	169	112	119.217	22	10	25	18.5565	6.42454	2.68359	0.00126873	0.424645	up	yes	GABRG1
gene6454	6	48	28	24.4895	14	37	639	211.852	0.115597	-3.11282	0.00129514	0.424645	down	yes	PRPH
gene3632	0	0	1	0.308483	0	0	58	17.6135	0.0175141	-5.83534	0.001438	0.448425	down	yes	TUSC1
gene8713	158	291	296	234.284	544	245	1330	674.214	0.347493	-1.52495	0.00151952	0.460048	down	yes	C5H1orf35
gene21027	109	446	390	288.12	807	2566	512	1334.57	0.215891	-2.21163	0.00152113	0.460048	down	yes	OAS1
gene6755	72	61	119	81.663	152	107	626	279.25	0.292437	-1.7738	0.00157422	0.473723	down	yes	MYL6B
gene16049	68	94	115	88.1961	74	88	829	307.836	0.286504	-1.80337	0.00158561	0.474203	down	yes	CHD5
gene23561	25	104	103	70.7441	220	90	755	335.391	0.21093	-2.24516	0.00166177	0.490263	down	yes	LOC101113893
gene23398	69	117	78	83.6554	96	52	801	294.048	0.284496	-1.81352	0.00176176	0.507521	down	yes	LOC101123158
gene6118	47	60	48	49.8443	40	36	555	194.772	0.25591	-1.96629	0.00182422	0.510655	down	yes	PROM2
gene19275	335	219	313	287.43	446	226	1846	791.095	0.363332	-1.46064	0.0019163	0.526633	down	yes	ADM
gene24848	248	380	435	336.952	1100	628	821	842.763	0.399818	-1.32258	0.0019453	0.527379	down	yes	ITPRIP
gene21028	41	172	93	93.0065	196	1107	67	477.617	0.19473	-2.36045	0.00198096	0.531756	down	yes	LOC101110181
gene4989	1545	965	1422	1306.27	1366	1380	9399	3803.24	0.343462	-1.54178	0.0019922	0.531756	down	yes	COL5A1
gene9185	19	39	56	35.5981	97	122	220	142.675	0.249505	-2.00286	0.00210543	0.543842	down	yes	LOC101102057
gene12699	536	17	16	216.29	27	21	0	16.5394	13.0773	3.70899	0.0021572	0.545671	up	yes	EYA4
gene4998	38	103	71	65.6004	235	73	407	228.772	0.28675	-1.80213	0.00218007	0.545671	down	yes	NDOR1
gene29127	1	1	3	1.5929	5	10	66	25.2646	0.0630487	-3.98739	0.00219251	0.545671	down	yes	LOC101122341
gene23748	171	477	219	268.007	763	366	1879	957.66	0.279856	-1.83724	0.00224497	0.548407	down	yes	SERPINB1
gene4741	290	1749	883	877.502	3947	7881	3388	5146.26	0.170512	-2.55205	0.0023225	0.548407	down	yes	IFI6
gene26633	4515	9509	9018	7204.13	13354	7694	33899	17523.6	0.41111	-1.2824	0.00235211	0.548407	down	yes	PSAP
gene13673	44	28	51	40.5872	228	110	105	147.766	0.274671	-1.86422	0.00267067	0.590759	down	yes	RGCC
gene20988	41	125	70	72.6537	89	66	671	257.15	0.282534	-1.8235	0.00289265	0.609647	down	yes	KSR2
gene15528	0	0	0	0	0	0	40	12.1472	#NAME?	#NAME?	0.00290385	0.609647	down	yes	GRIN2C
gene23576	0	0	0	0	0	0	40	12.1472	#NAME?	#NAME?	0.00290385	0.609647	down	yes	LOC101115661
gene13004	2268	3803	5053	3505.53	6123	3447	17273	8531.59	0.410888	-1.28318	0.00306361	0.63145	down	yes	RPL8
gene25107	4	10	11	7.75558	37	10	117	51.5623	0.150412	-2.73301	0.00309371	0.633316	down	yes	LOC101102110
gene14039	348	9	57	154.232	37	27	9	24.7702	6.2265	2.63842	0.00313358	0.633378	up	yes	LOC101108321
gene16444	160	405	343	281.711	564	329	1455	748.604	0.376315	-1.40999	0.00322383	0.644605	down	yes	LOC101109820
gene1277	0	0	0	0	0	0	39	11.8435	#NAME?	#NAME?	0.00326378	0.648286	down	yes	S100A3
gene21995	4	2	10	5.19048	40	16	69	40.1186	0.129378	-2.95033	0.00334626	0.656563	down	yes	EXOC3L4
gene18456	504	719	775	636.116	1182	801	2609	1474.56	0.431394	-1.21292	0.00334909	0.656563	down	yes	KDELR1
gene14703	331	488	562	438.579	1062	1028	969	1016.18	0.431598	-1.21224	0.00340159	0.66254	down	yes	PER1
gene28874	7	4	7	5.9853	44	34	52	42.666	0.140283	-2.83359	0.00347048	0.669458	down	yes	LOC101114941
gene27226	1303	2461	2760	2047.75	2819	1924	10057	4686.08	0.436985	-1.19435	0.00379731	0.685492	down	yes	TMSB4X
gene26250	6	12	18	11.2499	10	4	198	64.9199	0.173288	-2.52875	0.00392007	0.698523	down	yes	AZGP1
gene18572	8	38	19	19.6631	51	32	224	96.5572	0.203642	-2.29589	0.00397346	0.703594	down	yes	LOC105612082
gene22793	10	30	26	20.3366	67	12	222	94.2896	0.215682	-2.21302	0.00405388	0.703594	down	yes	B3GALT4
gene12570	0	0	0	0	0	0	37	11.2362	#NAME?	#NAME?	0.00411944	0.703594	down	yes	LOC105612960
gene9337	1221	2788	2636	2070.13	2109	1914	11133	4769.46	0.434039	-1.2041	0.00429643	0.709035	down	yes	AES
gene27770	31	187	69	85.9803	11	17	0	9.72137	8.84447	3.14478	0.00430435	0.709035	up	yes	FGF16
gene15429	3	6	1	3.15706	4	3	94	30.957	0.101982	-3.29361	0.0043333	0.709035	down	yes	LOC106991439
gene4750	17	40	32	27.7059	24	13	347	118.077	0.234643	-2.09146	0.0043585	0.709035	down	yes	SYTL1
gene16907	162	495	336	305.709	304	1084	1233	860.067	0.355448	-1.49229	0.00438124	0.709035	down	yes	SIGLEC1
gene28586	4	5	11	6.34519	3	10	132	44.6319	0.142167	-2.81434	0.00440709	0.709035	down	yes	LOC101121157
gene9675	193	393	406	310.477	666	424	1175	731.59	0.424387	-1.23655	0.00468158	0.711816	down	yes	R3HDM4
gene6392	182	395	230	252.509	648	452	778	614.84	0.410691	-1.28387	0.00468664	0.711816	down	yes	ACVRL1
gene21198	142	192	293	199.267	459	333	725	492.86	0.404308	-1.30647	0.00470369	0.711816	down	yes	PIK3IP1
gene11195	42	32	82	50.5077	174	226	103	169.895	0.297287	-1.75007	0.00489787	0.73146	down	yes	LOC101108575
gene16270	15	21	26	19.7248	46	38	186	85.4478	0.23084	-2.11504	0.00495918	0.736958	down	yes	LOC101120934
gene20603	9	15	5	9.24192	34	20	111	52.2594	0.176847	-2.49942	0.00501306	0.73768	down	yes	TIGD4
gene12129	298	429	552	406.135	358	331	2485	992.512	0.409199	-1.28913	0.00517775	0.748602	down	yes	MAP3K9
gene16610	0	0	0	0	0	0	35	10.6288	#NAME?	#NAME?	0.00520802	0.748602	down	yes	TRNAN-GUU
gene11996	59	4	3	24.7907	0	0	0	0	Inf	Inf	0.00525793	0.748602	up	yes	LOC105612775
gene7441	119	235	214	178.163	139	163	1277	492.337	0.361872	-1.46645	0.00526142	0.748602	down	yes	B4GALNT3
gene24334	117	168	212	157.876	294	162	891	427.124	0.369625	-1.43586	0.00535917	0.756276	down	yes	PPP2R5B
gene19639	673	459	740	617.107	1083	540	2887	1433.34	0.430538	-1.21579	0.00538698	0.756276	down	yes	UCP2
gene9690	129	288	320	229.666	394	298	1169	593.372	0.387052	-1.3694	0.00549903	0.767886	down	yes	ATP5D
gene16139	113	272	202	182.586	108	122	1409	507.467	0.359798	-1.47474	0.00551333	0.768101	down	yes	SAMD11
gene23634	571	1154	1063	873.482	1345	1502	2755	1821.59	0.479515	-1.06035	0.00560438	0.771225	down	yes	RNF144B
gene25618	41	94	91	70.3875	166	53	496	225.425	0.312243	-1.67926	0.00574974	0.771225	down	yes	FLYWCH2
gene8965	826	852	801	805.742	1673	879	2598	1664.64	0.484034	-1.04682	0.00575947	0.771225	down	yes	ADGRE5
gene17330	0	0	0	0	0	0	34	10.3251	#NAME?	#NAME?	0.00586595	0.771225	down	yes	TKDP5
gene18884	28	37	47	35.726	66	78	248	125.163	0.285436	-1.80876	0.0058939	0.771225	down	yes	SLC27A5
gene24039	0	0	0	0	0	30	0	10.5978	#NAME?	#NAME?	0.0058989	0.771225	down	yes	LOC101106211
gene2427	313	527	662	473.492	1060	477	1821	1079.59	0.438586	-1.18907	0.00591991	0.771225	down	yes	RAP2B
gene14314	18	114	89	66.5485	140	230	519	286.154	0.232562	-2.10431	0.00596483	0.775364	down	yes	LOC100101238
gene29239	4	15	10	8.85748	7	31	128	52.1869	0.169726	-2.55872	0.0059868	0.775817	down	yes	LOC105606116
gene6091	283	425	491	380.408	815	527	1251	841.39	0.452119	-1.14522	0.0059941	0.775817	down	yes	ACTR1B
gene5317	408	381	506	420.796	879	445	1558	927.272	0.4538	-1.13987	0.00616786	0.789702	down	yes	LOC105607467
gene18549	0	0	0	0	6	0	27	10.2262	#NAME?	#NAME?	0.00618157	0.789702	down	yes	IZUMO2
gene16725	107	6	7	45.0867	0	2	0	0.706521	63.815	5.99582	0.00621947	0.789702	up	yes	LOC105601921
gene18140	583	1081	1167	889.597	1142	915	4273	2006.64	0.443327	-1.17356	0.00624094	0.789869	down	yes	SPINT2
gene18252	359	850	729	602.999	1280	728	2070	1318.19	0.457444	-1.12833	0.00624704	0.789869	down	yes	CCDC97
gene29194	5	5	3	4.2627	0	6	102	33.095	0.128802	-2.95677	0.00631099	0.794618	down	yes	LOC105606089
gene2782	83	26	80	63.9986	151	255	314	236.447	0.270668	-1.8854	0.00632516	0.794718	down	yes	COLQ
gene19600	0	0	0	0	0	2	31	10.1206	#NAME?	#NAME?	0.006402	0.801048	down	yes	LOC101117960
gene26791	13	18	5	11.6296	3	8	185	60.0204	0.193761	-2.36765	0.00645779	0.802343	down	yes	LRRC18
gene23126	46	191	137	113.866	290	340	486	365.663	0.311396	-1.68318	0.00654314	0.804561	down	yes	C2
gene18130	109	198	309	193.178	239	168	1537	606.842	0.318334	-1.65139	0.00658239	0.804561	down	yes	LOC101109380
gene26724	55	46	29	43.117	42	11	419	145.316	0.296712	-1.75286	0.00672056	0.813837	down	yes	DYDC2
gene2100	0	0	1	0.308483	14	11	15	13.1704	0.0234224	-5.41597	0.00674626	0.814334	down	yes	TM4SF19
gene15154	939	2050	2032	1566.96	2976	1572	5929	3361.18	0.466194	-1.101	0.00685755	0.817876	down	yes	VAT1
gene6388	132	164	225	166.539	290	168	906	432.448	0.385107	-1.37667	0.00689257	0.818203	down	yes	ATG101
gene16677	22572	36108	34373	29487.4	60881	46319	94064	65494.4	0.450227	-1.15128	0.00695665	0.818286	down	yes	VIM
gene10415	414	357	321	359.269	89	109	175	121.715	2.95173	1.56156	0.0070795	0.818286	up	yes	TACR3
gene1322	387	353	337	352.671	846	450	1014	752.689	0.468549	-1.09373	0.00710945	0.818286	down	yes	LOC101104627
gene4032	347	32	104	174.833	25	52	30	35.9253	4.86657	2.28291	0.00713352	0.819073	up	yes	CSRNP3
gene8761	144	194	213	175.924	213	187	1051	457.182	0.3848	-1.37782	0.00715557	0.819073	down	yes	TMEM59L
gene1293	73	53	50	58.5064	40	19	532	181.782	0.321849	-1.63555	0.00719549	0.819073	down	yes	CREB3L4
gene19121	13	24	17	17.0239	13	8	231	77.3678	0.220039	-2.18417	0.00722724	0.819073	down	yes	TMPRSS4
gene8181	1625	3593	3847	2826.47	6389	3425	7818	5742.38	0.492212	-1.02265	0.0072492	0.819073	down	yes	OGDH
gene3434	1322	1153	2151	1498.24	2890	3468	3204	3174.38	0.471981	-1.0832	0.00739471	0.819073	down	yes	KLF9
gene26642	254	802	1141	676.09	1730	2392	2034	2047.1	0.330267	-1.5983	0.00758486	0.826984	down	yes	DDIT4
gene2443	55	143	176	115.826	13	38	34	28.1406	4.11596	2.04123	0.0077567	0.836625	up	yes	P2RY12
gene1997	656	757	830	722.378	462	634	3969	1585.34	0.45566	-1.13397	0.00780573	0.840407	down	yes	UPK1B
gene1717	5	1	7	4.36832	35	23	38	31.4883	0.138728	-2.84966	0.00788492	0.842997	down	yes	GRIK1
gene1006	294	250	315	280.991	575	452	851	612.348	0.458875	-1.12383	0.0079293	0.846144	down	yes	TRIM45
gene9016	729	1652	1258	1135	1629	980	5269	2496.58	0.454621	-1.13726	0.00797128	0.847769	down	yes	PRDX2
gene20505	315	1003	782	645.55	1562	1647	1547	1579.28	0.408763	-1.29066	0.00797972	0.847769	down	yes	ANKRD33B
gene19075	300	136	553	324.565	1371	2464	327	1432.88	0.226513	-2.14233	0.00808946	0.854147	down	yes	ZBTB16
gene11435	396	532	767	539.279	862	764	1925	1145.67	0.470711	-1.08709	0.00819936	0.858224	down	yes	SALL2
gene5834	1	1	6	2.51835	20	28	34	26.9727	0.0933667	-3.42095	0.00826761	0.861501	down	yes	ABCG8
gene21988	0	0	0	0	8	2	20	9.48263	#NAME?	#NAME?	0.00840792	0.865446	down	yes	ANKRD9
gene19666	5337	9305	13141	8735.24	18633	9621	37402	21051.4	0.414947	-1.269	0.00845496	0.866329	down	yes	RPS3
gene14624	242	423	574	389.648	681	376	1821	915.878	0.425437	-1.23298	0.00847832	0.866329	down	yes	C11H17orf49
gene12738	576	957	1012	804.107	1171	1238	2701	1653.16	0.486407	-1.03976	0.00862713	0.873183	down	yes	NHSL1
gene3169	318	488	602	445.909	737	459	1950	1003.29	0.444446	-1.16992	0.00873574	0.873183	down	yes	BAG1
gene24642	232	861	561	505.334	533	3917	479	1709.24	0.295649	-1.75804	0.00881384	0.873183	down	yes	LOC101102194
gene22473	0	3	2	1.4632	8	1	55	19.7582	0.0740553	-3.75525	0.00886548	0.873183	down	yes	LOC101118736
gene7269	665	2087	1242	1228.1	537	680	418	548.561	2.23877	1.16271	0.00887503	0.873183	up	yes	LOC101116896
gene14000	286	166	439	292.465	131	97	51	94.0074	3.11109	1.63742	0.00898272	0.877357	up	yes	SLITRK5
gene22808	22	67	80	52.056	107	94	301	160.76	0.323812	-1.62677	0.00899442	0.877357	down	yes	BAK1
gene14998	36	17	43	31.9335	14	55	283	110.1	0.29004	-1.78568	0.00911846	0.880605	down	yes	PPP1R1B
gene19993	370	913	628	593.852	1378	908	1507	1243.91	0.477406	-1.06671	0.00913015	0.880605	down	yes	SERPING1
gene10781	86	157	152	124.318	227	247	496	314.564	0.395206	-1.33932	0.0091895	0.882793	down	yes	SULT1B1
gene14117	4009	2872	4010	3592.1	4471	3811	15342	7515.7	0.477946	-1.06508	0.00920938	0.882793	down	yes	COL4A1
gene9846	125	310	263	216.747	582	582	382	518.21	0.41826	-1.25753	0.0092115	0.882793	down	yes	CD14
gene14578	16	17	14	15.28	75	23	102	64.4363	0.237134	-2.07623	0.00928111	0.88805	down	yes	LOC105616457
gene28825	10	7	22	12.6149	37	45	95	57.2454	0.220365	-2.18203	0.00942462	0.88868	down	yes	CFH
gene16095	269	678	530	458.41	813	440	2033	1047.46	0.43764	-1.19218	0.00948437	0.88868	down	yes	NADK
gene14592	603	915	1253	877.01	1390	979	3388	1844.27	0.475532	-1.07239	0.00957384	0.88868	down	yes	KIF1C
gene7768	13	12	12	12.0966	10	5	171	57.0738	0.211946	-2.23823	0.00964859	0.889773	down	yes	PON3
gene9262	1261	1328	2290	1566.98	1800	1333	8118	3544.24	0.442121	-1.17749	0.00965393	0.889773	down	yes	RPL36
gene28355	13	2	10	8.65883	5	2	151	48.2513	0.179453	-2.47833	0.0097335	0.894367	down	yes	TNMD
gene11775	817	1456	1398	1156.81	1740	1001	4967	2449.79	0.472209	-1.0825	0.00978175	0.897431	down	yes	OAZ2
gene5290	56	349	126	158.895	613	2404	160	1104.91	0.143808	-2.79778	0.00985632	0.899918	down	yes	RSAD2

## Sheet: Table S6
Table S6 Differentially expressed lncRNAs between SP and SLP
Gene	SP1_count	SP2_count	SP3_count	SP_normalize	SLP1_count	SLP2_count	SLP3_count	SLP_normalize	FoldChange	Log2FoldChange	pval	padj	Up/Down	Significant	GeneName
MSTRG.148268	34	21	24	26.4299	56	85	2389	774.437	0.0341278	-4.87291	8.64348e-17	2.60104e-12	down	yes	--
MSTRG.4853	0	0	0	0	75	80	34	63.9219	#NAME?	#NAME?	7.1087e-10	8.86242e-06	down	yes	--
gene28231	315	8	5	125.191	0	0	0	0	Inf	Inf	7.36265e-10	8.86242e-06	up	yes	LOC101113047
MSTRG.68834	201	9	50	95.4227	0	0	0	0	Inf	Inf	3.86279e-08	0.000332117	up	yes	--
MSTRG.148267	31	10	24	22.1709	33	35	1684	534.91	0.0414479	-4.59256	7.70511e-08	0.000579665	down	yes	--
MSTRG.32867	223	0	38	97.6603	1	0	0	0.337813	289.096	8.17541	1.64358e-07	0.0010991	up	yes	--
MSTRG.347993	0	1	0	0.282077	22	4	128	47.716	0.00591158	-7.40224	2.95191e-07	0.00148051	down	yes	--
MSTRG.68841	180	2	54	86.5892	0	1	0	0.353261	245.114	7.93731	7.29754e-07	0.00292802	up	yes	--
MSTRG.347390	0	0	0	0	25	37	47	35.7889	#NAME?	#NAME?	1.10471e-06	0.00415543	down	yes	--
MSTRG.213191	10	11	14	11.2753	108	143	136	128.301	0.0878822	-3.50828	1.52159e-06	0.00538686	down	yes	--
MSTRG.17816	11	21	36	21.2681	22	26	613	202.773	0.104886	-3.2531	1.98835e-06	0.00664826	down	yes	--
MSTRG.364587	0	107	105	62.573	0	0	0	0	Inf	Inf	2.27843e-06	0.00721723	up	yes	--
MSTRG.396863	2	0	1	1.07923	44	95	0	48.4235	0.0222873	-5.48764	2.74704e-06	0.00826654	down	yes	--
MSTRG.86973	0	0	0	0	8	0	97	32.1595	#NAME?	#NAME?	3.44363e-06	0.00986929	down	yes	--
MSTRG.299860	7	17	20	13.6626	23	64	333	131.504	0.103895	-3.2668	1.19709e-05	0.0298816	down	yes	--
MSTRG.87053	0	0	0	0	0	17	71	27.5667	#NAME?	#NAME?	1.24124e-05	0.0298816	down	yes	--
gene21029	55	64	31	48.8114	97	694	26	285.826	0.170773	-2.54985	1.62218e-05	0.0364697	down	yes	LOC106991709
MSTRG.285856	3	5	0	2.5665	38	41	90	54.6518	0.046961	-4.41239	1.63609e-05	0.0364697	down	yes	--
MSTRG.23071	10	9	2	7.00938	167	107	0	94.2136	0.0743988	-3.74858	1.76189e-05	0.0378712	down	yes	--
MSTRG.271677	0	0	0	0	0	0	88	26.7239	#NAME?	#NAME?	1.85583e-05	0.0385148	down	yes	--
MSTRG.57600	225	4	11	91.2303	4	2	0	2.05777	44.3345	5.47036	1.99125e-05	0.0399479	up	yes	--
MSTRG.310347	1	0	3	1.31082	117	5	0	41.2904	0.0317464	-4.97726	3.60915e-05	0.0638872	down	yes	--
MSTRG.121171	2	2	0	1.3349	0	0	134	40.6932	0.032804	-4.92999	3.93163e-05	0.0639839	down	yes	--
MSTRG.159667	0	0	0	0	20	4	51	23.657	#NAME?	#NAME?	4.54504e-05	0.0719851	down	yes	--
MSTRG.369027	6	2	4	4.11032	24	33	123	57.1178	0.0719622	-3.79662	5.13733e-05	0.0774363	down	yes	--
MSTRG.273185	1	0	0	0.385372	0	0	91	27.6349	0.0139451	-6.1641	6.63995e-05	0.090824	down	yes	--
MSTRG.379912	0	0	0	0	0	0	74	22.4723	#NAME?	#NAME?	7.23581e-05	0.096775	down	yes	--
MSTRG.254010	4	4	0	2.6698	45	0	103	46.4806	0.0574389	-4.12183	7.73657e-05	0.101223	down	yes	--
MSTRG.171553	0	0	0	0	0	0	72	21.865	#NAME?	#NAME?	8.84894e-05	0.110953	down	yes	--
MSTRG.245589	0	0	1	0.308483	68	10	0	26.5039	0.0116392	-6.42487	9.75461e-05	0.11649	down	yes	--
MSTRG.102899	1	1	0	0.667449	4	2	92	29.9964	0.022251	-5.48999	9.87121e-05	0.11649	down	yes	--
MSTRG.300974	0	0	0	0	22	8	36	21.1905	#NAME?	#NAME?	0.000108283	0.122963	down	yes	--
MSTRG.166480	0	0	0	0	8	14	44	21.0101	#NAME?	#NAME?	0.000113978	0.127033	down	yes	--
MSTRG.143766	0	0	0	0	0	0	69	20.9539	#NAME?	#NAME?	0.000120082	0.131402	down	yes	--
MSTRG.203851	0	0	0	0	0	0	68	20.6503	#NAME?	#NAME?	0.000133068	0.140503	down	yes	--
MSTRG.319315	0	0	0	0	0	0	68	20.6503	#NAME?	#NAME?	0.000133068	0.140503	down	yes	--
MSTRG.87592	0	0	0	0	26	4	34	20.5213	#NAME?	#NAME?	0.000136546	0.14169	down	yes	--
MSTRG.61071	27	23	36	27.9982	236	198	30	158.78	0.176334	-2.50362	0.000139494	0.142295	down	yes	--
MSTRG.271114	0	0	0	0	0	5	60	19.9871	#NAME?	#NAME?	0.000159273	0.159764	down	yes	--
MSTRG.156028	15	25	25	20.5446	158	77	144	124.305	0.165275	-2.59706	0.000196644	0.190887	down	yes	--
MSTRG.102457	4	3	4	3.62165	59	10	80	47.758	0.0758335	-3.72102	0.000212077	0.196367	down	yes	--
MSTRG.40264	626	204	181	354.622	42	40	88	55.0424	6.44271	2.68767	0.000225087	0.204165	up	yes	--
MSTRG.310424	0	1	0	0.282077	64	6	0	23.7396	0.0118821	-6.39506	0.000227284	0.204165	down	yes	--
MSTRG.383284	5	0	4	3.16079	30	14	119	51.218	0.0617126	-4.01829	0.000237155	0.209261	down	yes	--
MSTRG.16630	0	0	0	0	16	2	42	18.8661	#NAME?	#NAME?	0.00023991	0.209261	down	yes	--
MSTRG.236981	0	0	0	0	0	0	62	18.8282	#NAME?	#NAME?	0.00024883	0.20934	down	yes	--
MSTRG.82130	1	1	0	0.667449	0	5	81	26.3644	0.0253163	-5.30379	0.00026271	0.212315	down	yes	--
MSTRG.184352	100	8	0	40.7938	0	0	0	0	Inf	Inf	0.000263118	0.212315	up	yes	--
MSTRG.321440	0	0	0	0	0	0	61	18.5245	#NAME?	#NAME?	0.000276642	0.218153	down	yes	--
MSTRG.338175	0	0	0	0	46	9	0	18.7187	#NAME?	#NAME?	0.000279102	0.218153	down	yes	--
MSTRG.311759	1	0	2	1.00234	5	0	90	29.0203	0.0345392	-4.85562	0.000291176	0.224672	down	yes	--
MSTRG.347387	10	12	28	15.8762	94	174	33	103.243	0.153775	-2.70111	0.000326264	0.245005	down	yes	--
MSTRG.72977	0	0	0	0	10	0	48	17.9548	#NAME?	#NAME?	0.000327823	0.245005	down	yes	--
MSTRG.367493	1	1	0	0.667449	0	6	77	25.503	0.0261714	-5.25586	0.00032974	0.245005	down	yes	--
MSTRG.271117	0	0	1	0.308483	0	0	73	22.1687	0.0139153	-6.16719	0.000342335	0.247398	down	yes	--
MSTRG.252210	0	0	0	0	0	0	58	17.6135	#NAME?	#NAME?	0.000381232	0.254939	down	yes	--
MSTRG.264017	0	0	0	0	0	0	58	17.6135	#NAME?	#NAME?	0.000381232	0.254939	down	yes	--
MSTRG.292704	0	0	0	0	0	0	58	17.6135	#NAME?	#NAME?	0.000381232	0.254939	down	yes	--
MSTRG.92573	0	0	0	0	0	0	58	17.6135	#NAME?	#NAME?	0.000381232	0.254939	down	yes	--
MSTRG.371055	0	0	1	0.308483	21	3	44	21.5158	0.0143375	-6.12406	0.000399795	0.26154	down	yes	--
gene19076	221	71	428	237.226	1103	1753	1469	1437.98	0.164972	-2.59971	0.000405291	0.262284	down	yes	LOC106991634
MSTRG.359319	4	1	1	2.13205	45	14	54	36.546	0.0583388	-4.0994	0.00042361	0.271223	down	yes	--
MSTRG.281988	0	0	0	0	0	0	56	17.0061	#NAME?	#NAME?	0.000473227	0.286759	down	yes	--
MSTRG.77326	1	1	0	0.667449	8	7	62	24.0035	0.0278063	-5.16844	0.000476462	0.286759	down	yes	--
MSTRG.34072	82	10	55	51.3879	2	1	0	1.02889	49.9452	5.64227	0.000484583	0.288759	up	yes	--
MSTRG.117084	0	0	0	0	0	8	46	16.7954	#NAME?	#NAME?	0.000504487	0.297672	down	yes	--
MSTRG.134648	2	1	0	1.05282	0	0	88	26.7239	0.0393963	-4.6658	0.000531884	0.31079	down	yes	--
MSTRG.315180	0	0	0	0	22	10	19	16.7344	#NAME?	#NAME?	0.000546774	0.316419	down	yes	--
MSTRG.341501	560	877	1050	787.098	1779	2169	1988	1970.91	0.399358	-1.32425	0.000556452	0.316614	down	yes	--
MSTRG.365678	1	0	0	0.385372	4	18	42	20.4645	0.0188312	-5.73073	0.000557632	0.316614	down	yes	--
MSTRG.241121	0	0	0	0	0	14	38	16.4855	#NAME?	#NAME?	0.000577263	0.323347	down	yes	--
MSTRG.79533	32	69	18	37.3479	143	95	433	213.361	0.175046	-2.51419	0.000580236	0.323347	down	yes	--
MSTRG.300162	0	1	0	0.282077	0	3	63	20.1916	0.01397	-6.16153	0.000622401	0.343662	down	yes	--
MSTRG.238682	0	0	0	0	4	4	44	16.1262	#NAME?	#NAME?	0.000644823	0.349763	down	yes	--
MSTRG.14941	0	0	0	0	0	6	46	16.0889	#NAME?	#NAME?	0.000652352	0.350552	down	yes	--
MSTRG.422141	3	4	0	2.28442	28	4	77	34.2552	0.0666884	-3.90642	0.000664008	0.352118	down	yes	--
MSTRG.252520	1	0	0	0.385372	32	0	30	19.9204	0.0193456	-5.69185	0.000669502	0.352118	down	yes	--
MSTRG.51617	48	6	40	32.5297	0	0	0	0	Inf	Inf	0.000696468	0.356021	up	yes	--
MSTRG.184363	70	18	9	34.8298	0	0	0	0	Inf	Inf	0.000696698	0.356021	up	yes	--
MSTRG.31650	2	1	1	1.3613	2	17	69	27.635	0.0492602	-4.34343	0.000709465	0.356021	down	yes	--
MSTRG.318846	139	142	113	128.48	14	19	0	11.4413	11.2295	3.48922	0.000709881	0.356021	up	yes	--
MSTRG.302989	1	0	0	0.385372	24	7	30	19.6907	0.0195712	-5.67512	0.000725837	0.356021	down	yes	--
MSTRG.337630	1	0	0	0.385372	14	6	42	19.6035	0.0196583	-5.66872	0.000727485	0.356021	down	yes	--
MSTRG.189632	0	0	0	0	0	0	52	15.7914	#NAME?	#NAME?	0.000733515	0.356021	down	yes	--
MSTRG.201104	0	0	0	0	0	0	52	15.7914	#NAME?	#NAME?	0.000733515	0.356021	down	yes	--
MSTRG.5576	0	0	0	0	0	0	52	15.7914	#NAME?	#NAME?	0.000733515	0.356021	down	yes	--
MSTRG.145440	0	0	0	0	42	4	1	15.9049	#NAME?	#NAME?	0.000767356	0.369467	down	yes	--
MSTRG.164659	5	10	4	5.98156	0	6	176	55.5673	0.107645	-3.21564	0.000780818	0.372964	down	yes	--
MSTRG.229131	170	4	8	69.1094	5	4	0	3.1021	22.2782	4.47756	0.000788308	0.373025	up	yes	--
MSTRG.216346	85	0	6	34.6075	0	0	0	0	Inf	Inf	0.00079334	0.373025	up	yes	--
MSTRG.34266	684	345	264	442.351	66	111	113	95.8234	4.61631	2.20674	0.000806666	0.37635	up	yes	--
MSTRG.228206	62	1	31	33.7381	0	0	0	0	Inf	Inf	0.000822621	0.380842	up	yes	--
MSTRG.522	4	65	30	29.131	0	0	0	0	Inf	Inf	0.000848919	0.387399	up	yes	--
MSTRG.201279	219	115	55	133.802	11	23	12	15.4851	8.64069	3.11115	0.000855111	0.387399	up	yes	--
MSTRG.335920	0	0	0	0	26	0	22	15.4641	#NAME?	#NAME?	0.000857851	0.387399	down	yes	--
MSTRG.307621	0	1	1	0.590561	28	5	36	22.1575	0.0266528	-5.22957	0.000871251	0.387399	down	yes	--
MSTRG.104480	0	0	0	0	0	2	48	15.2832	#NAME?	#NAME?	0.0008723	0.387399	down	yes	--
MSTRG.282744	0	0	0	0	6	5	38	15.333	#NAME?	#NAME?	0.000875404	0.387399	down	yes	--
gene28636	19	36	1	17.7853	466	103	163	243.306	0.0730985	-3.77401	0.000909412	0.39126	down	yes	LOC101112038
MSTRG.14420	0	0	0	0	0	0	50	15.184	#NAME?	#NAME?	0.000916036	0.39126	down	yes	--
MSTRG.316592	0	0	0	0	0	0	50	15.184	#NAME?	#NAME?	0.000916036	0.39126	down	yes	--
MSTRG.372051	0	0	0	0	0	0	50	15.184	#NAME?	#NAME?	0.000916036	0.39126	down	yes	--
MSTRG.382886	55	31	35	40.7368	68	120	338	168.006	0.242471	-2.04411	0.000924619	0.39126	down	yes	--
MSTRG.21812	0	0	0	0	8	6	34	15.1472	#NAME?	#NAME?	0.000946405	0.39126	down	yes	--
MSTRG.50428	1	0	0	0.385372	0	0	62	18.8282	0.0204678	-5.6105	0.000952122	0.39126	down	yes	--
MSTRG.166093	85	20	5	39.9406	0	1	0	0.353261	113.063	6.82098	0.000955375	0.39126	up	yes	--
MSTRG.341498	581	678	1013	727.643	1826	2045	1374	1756.52	0.414253	-1.27142	0.000961451	0.39126	down	yes	--
MSTRG.226086	4	3	2	3.00469	0	7	114	37.0924	0.0810055	-3.62584	0.00096214	0.39126	down	yes	--
MSTRG.156633	431	336	230	331.824	117	71	46	78.5749	4.22304	2.07828	0.000971941	0.392593	up	yes	--
MSTRG.114343	0	0	0	0	0	1	48	14.9299	#NAME?	#NAME?	0.00099825	0.397879	down	yes	--
MSTRG.5670	0	0	0	0	0	1	48	14.9299	#NAME?	#NAME?	0.00099825	0.397879	down	yes	--
MSTRG.217	0	0	0	0	0	0	49	14.8803	#NAME?	#NAME?	0.00102449	0.401633	down	yes	--
MSTRG.289021	439	73	240	263.806	58	62	18	46.9615	5.61749	2.48993	0.00102715	0.401633	up	yes	--
MSTRG.59968	6	50	37	27.83	0	0	0	0	Inf	Inf	0.00103791	0.401633	up	yes	--
MSTRG.101539	293	46	13	129.9	12	24	6	14.3541	9.04968	3.17787	0.00104104	0.401633	up	yes	--
MSTRG.318608	4	8	5	5.34052	17	73	58	49.1443	0.10867	-3.20197	0.00104897	0.402115	down	yes	--
MSTRG.399065	0	0	0	0	28	0	18	14.925	#NAME?	#NAME?	0.00105704	0.402646	down	yes	--
MSTRG.254287	60	17	13	31.9279	0	0	0	0	Inf	Inf	0.00109958	0.412446	up	yes	--
MSTRG.148262	32	2	16	17.8318	28	22	1279	405.638	0.0439599	-4.50767	0.00111172	0.412446	down	yes	--
MSTRG.22736	0	0	0	0	29	3	13	14.8042	#NAME?	#NAME?	0.0011213	0.412446	down	yes	--
MSTRG.315303	0	0	0	0	6	10	30	14.6699	#NAME?	#NAME?	0.0011443	0.412446	down	yes	--
MSTRG.135454	0	0	0	0	0	0	48	14.5767	#NAME?	#NAME?	0.0011464	0.412446	down	yes	--
MSTRG.139664	0	0	0	0	0	0	48	14.5767	#NAME?	#NAME?	0.0011464	0.412446	down	yes	--
MSTRG.161395	0	0	0	0	0	0	48	14.5767	#NAME?	#NAME?	0.0011464	0.412446	down	yes	--
MSTRG.219325	0	0	0	0	0	0	48	14.5767	#NAME?	#NAME?	0.0011464	0.412446	down	yes	--
MSTRG.247684	0	0	0	0	0	0	48	14.5767	#NAME?	#NAME?	0.0011464	0.412446	down	yes	--
MSTRG.271374	1	0	0	0.385372	16	0	42	18.1596	0.0212214	-5.55833	0.00115802	0.412446	down	yes	--
MSTRG.394873	0	0	0	0	16	2	28	14.6146	#NAME?	#NAME?	0.00116429	0.412446	down	yes	--
MSTRG.371311	0	0	0	0	1	41	0	14.8215	#NAME?	#NAME?	0.00119679	0.418773	down	yes	--
MSTRG.343850	2	3	6	3.46788	0	0	131	39.7821	0.0871717	-3.52	0.00121363	0.420729	down	yes	--
MSTRG.261275	0	0	0	0	12	0	34	14.3789	#NAME?	#NAME?	0.00125415	0.424645	down	yes	--
MSTRG.51308	0	0	1	0.308483	0	1	58	17.9667	0.0171697	-5.86399	0.00127437	0.424645	down	yes	--
MSTRG.101537	83	0	0	31.9859	0	0	0	0	Inf	Inf	0.00127487	0.424645	up	yes	--
MSTRG.54499	0	1	0	0.282077	8	0	50	17.8865	0.0157704	-5.98664	0.00128251	0.424645	down	yes	--
MSTRG.328717	5	8	16	9.11921	104	25	64	63.3996	0.143837	-2.79749	0.00128508	0.424645	down	yes	--
MSTRG.393523	0	0	1	0.308483	0	0	59	17.9171	0.0172172	-5.86	0.00130358	0.424645	down	yes	--
MSTRG.362354	204	248	141	192.067	171	145	1538	576.049	0.333422	-1.58458	0.00131496	0.424645	down	yes	--
MSTRG.64978	1	0	3	1.31082	0	2	82	25.6083	0.0511874	-4.28807	0.00131709	0.424645	down	yes	--
MSTRG.383099	77	2	25	37.9499	0	1	0	0.353261	107.427	6.74722	0.00131844	0.424645	up	yes	--
MSTRG.229163	153	4	6	61.9411	4	4	0	2.76429	22.4076	4.48592	0.00132643	0.424645	up	yes	--
MSTRG.353762	68	179	170	129.139	216	144	1014	431.769	0.299094	-1.74133	0.00132646	0.424645	down	yes	--
MSTRG.347070	7	70	30	31.6975	0	1	0	0.353261	89.7284	6.48749	0.00132647	0.424645	up	yes	--
MSTRG.229753	58	16	13	30.8751	0	0	0	0	Inf	Inf	0.00135035	0.430004	up	yes	--
MSTRG.170683	82	15	6	37.6826	0	1	0	0.353261	106.671	6.73702	0.00139685	0.44247	up	yes	--
MSTRG.347597	0	0	0	0	36	6	0	14.2808	#NAME?	#NAME?	0.00141025	0.444376	down	yes	--
MSTRG.420890	55	82	88	71.4723	221	82	493	253.338	0.282122	-1.82561	0.00142018	0.445173	down	yes	--
MSTRG.23037	15580	5356	4796	8994.39	3057	4143	2714	3320.44	2.70879	1.43765	0.00146689	0.455076	up	yes	--
MSTRG.170049	2	0	4	2.00468	3	0	93	29.2557	0.0685226	-3.86728	0.00148874	0.457185	down	yes	--
MSTRG.418227	13	7	17	12.2286	19	20	198	73.6124	0.166121	-2.58969	0.00149013	0.457185	down	yes	--
MSTRG.422064	2	20	23	13.5074	39	0	368	124.929	0.108121	-3.20929	0.00149648	0.457185	down	yes	--
MSTRG.382892	0	0	0	0	1	0	44	13.6997	#NAME?	#NAME?	0.00159157	0.474203	down	yes	--
MSTRG.110788	1	0	3	1.31082	10	7	61	24.3755	0.0537763	-4.21688	0.00165604	0.490263	down	yes	--
MSTRG.162128	62	5	16	30.2392	0	0	0	0	Inf	Inf	0.00172965	0.505871	up	yes	--
MSTRG.352783	0	1	0	0.282077	0	29	23	17.2292	0.016372	-5.93262	0.00173148	0.505871	down	yes	--
MSTRG.96679	2157	4495	4094	3362.12	4801	14719	4810	8282.18	0.405946	-1.30064	0.00174484	0.50731	down	yes	--
MSTRG.293732	0	0	0	0	0	9	34	13.5045	#NAME?	#NAME?	0.00176243	0.507521	down	yes	--
MSTRG.310491	0	0	0	0	32	8	0	13.6361	#NAME?	#NAME?	0.00180528	0.509761	down	yes	--
MSTRG.110847	0	0	0	0	0	0	44	13.3619	#NAME?	#NAME?	0.00181256	0.509761	down	yes	--
MSTRG.266906	0	0	0	0	0	0	44	13.3619	#NAME?	#NAME?	0.00181256	0.509761	down	yes	--
MSTRG.268335	0	0	0	0	0	0	44	13.3619	#NAME?	#NAME?	0.00181256	0.509761	down	yes	--
MSTRG.281782	0	0	0	0	0	0	44	13.3619	#NAME?	#NAME?	0.00181256	0.509761	down	yes	--
MSTRG.71747	929	41	63	389.01	44	40	0	28.9942	13.4168	3.74597	0.00187767	0.521825	up	yes	--
MSTRG.327527	0	1	1	0.590561	40	18	0	19.8712	0.0297194	-5.07245	0.00188146	0.521825	down	yes	--
MSTRG.118392	0	2	2	1.18112	15	1	61	23.945	0.0493265	-4.34149	0.00189021	0.521847	down	yes	--
MSTRG.348577	56	14	12	29.2317	0	0	0	0	Inf	Inf	0.00192661	0.527059	up	yes	--
MSTRG.256321	1	0	3	1.31082	0	22	53	23.8668	0.0549224	-4.18646	0.00194221	0.527379	down	yes	--
MSTRG.84464	4632	1544	1344	2635.17	769	1010	972	911.748	2.89024	1.53119	0.00199668	0.531756	up	yes	--
MSTRG.151627	0	0	0	0	0	1	42	13.1078	#NAME?	#NAME?	0.00200563	0.531756	down	yes	--
MSTRG.18071	0	0	0	0	0	1	42	13.1078	#NAME?	#NAME?	0.00200563	0.531756	down	yes	--
MSTRG.334603	9	13	1	7.44383	50	60	64	57.5218	0.129409	-2.94999	0.00201649	0.53229	down	yes	--
MSTRG.120837	0	2	1	0.872638	65	0	0	21.9578	0.0397415	-4.65321	0.00208739	0.543842	down	yes	--
MSTRG.152220	1	0	0	0.385372	0	0	54	16.3987	0.0235001	-5.41119	0.00209047	0.543842	down	yes	--
MSTRG.146949	0	0	0	0	8	0	34	13.0276	#NAME?	#NAME?	0.00209848	0.543842	down	yes	--
MSTRG.86766	0	0	0	0	8	0	34	13.0276	#NAME?	#NAME?	0.00209848	0.543842	down	yes	--
MSTRG.166001	0	0	0	0	7	0	35	12.9935	#NAME?	#NAME?	0.00212196	0.545671	down	yes	--
MSTRG.271645	0	0	0	0	0	4	38	12.9529	#NAME?	#NAME?	0.00215025	0.545671	down	yes	--
MSTRG.216917	0	0	0	0	0	11	30	12.9963	#NAME?	#NAME?	0.00216264	0.545671	down	yes	--
MSTRG.13864	13	24	10	14.8645	64	13	177	79.9638	0.185891	-2.42747	0.00216952	0.545671	down	yes	--
MSTRG.32418	253	0	25	105.211	12	6	0	6.17331	17.0429	4.0911	0.00218613	0.545671	up	yes	--
MSTRG.80657	0	0	0	0	4	0	38	12.8911	#NAME?	#NAME?	0.00219411	0.545671	down	yes	--
MSTRG.173175	0	0	0	0	0	0	42	12.7546	#NAME?	#NAME?	0.00229447	0.548407	down	yes	--
MSTRG.182868	0	0	0	0	0	0	42	12.7546	#NAME?	#NAME?	0.00229447	0.548407	down	yes	--
MSTRG.208789	0	0	0	0	0	0	42	12.7546	#NAME?	#NAME?	0.00229447	0.548407	down	yes	--
MSTRG.276181	0	0	0	0	0	0	42	12.7546	#NAME?	#NAME?	0.00229447	0.548407	down	yes	--
MSTRG.363001	0	0	0	0	0	0	42	12.7546	#NAME?	#NAME?	0.00229447	0.548407	down	yes	--
MSTRG.53350	0	0	0	0	0	0	42	12.7546	#NAME?	#NAME?	0.00229447	0.548407	down	yes	--
MSTRG.172539	0	0	0	0	0	7	34	12.798	#NAME?	#NAME?	0.00230594	0.548407	down	yes	--
MSTRG.200482	4	6	5	4.77637	10	26	93	40.8052	0.117053	-3.09477	0.0023246	0.548407	down	yes	--
MSTRG.102534	0	1	0	0.282077	0	1	52	16.1446	0.0174719	-5.83882	0.00232469	0.548407	down	yes	--
MSTRG.228399	138	2	79	78.1157	8	3	0	3.76228	20.7628	4.37593	0.00232695	0.548407	up	yes	--
MSTRG.268476	90	137	21	79.8062	6	1	0	2.38014	33.5301	5.06738	0.002336	0.548407	up	yes	--
MSTRG.109231	1	0	0	0.385372	41	7	0	16.3231	0.0236089	-5.40452	0.00234609	0.548407	down	yes	--
MSTRG.151004	0	0	0	0	4	3	34	12.7362	#NAME?	#NAME?	0.00235267	0.548407	down	yes	--
MSTRG.204221	15	30	28	22.8804	42	16	296	109.73	0.208516	-2.26177	0.00236001	0.548407	down	yes	--
MSTRG.397830	568	1213	898	838.069	289	373	333	330.52	2.53561	1.34233	0.00239876	0.555266	up	yes	--
MSTRG.89265	15	19	60	29.6491	0	1	0	0.353261	83.9297	6.39111	0.00241692	0.557327	up	yes	--
gene25274	24	51	19	29.496	1	0	0	0.337813	87.3148	6.44815	0.00244161	0.560872	up	yes	LOC105604464
MSTRG.60937	67	53	135	82.4153	503	368	72	321.785	0.256119	-1.96511	0.00247793	0.56705	down	yes	--
MSTRG.311094	99	143	146	123.527	12	24	0	12.532	9.85696	3.30114	0.00250645	0.571403	up	yes	--
MSTRG.234921	0	0	0	0	0	1	40	12.5005	#NAME?	#NAME?	0.0025404	0.574817	down	yes	--
MSTRG.8382	1	2	0	0.949526	15	4	47	20.7532	0.0457532	-4.44998	0.00254052	0.574817	down	yes	--
MSTRG.319662	5	4	1	3.36365	0	1	110	33.7581	0.0996398	-3.32713	0.00255566	0.57489	down	yes	--
MSTRG.400330	4	0	3	2.46694	77	8	0	28.8377	0.0855458	-3.54716	0.00255995	0.57489	down	yes	--
MSTRG.292592	38	84	65	58.39	165	426	36	217.161	0.26888	-1.89497	0.00261902	0.585969	down	yes	--
MSTRG.204660	0	0	0	0	0	6	34	12.4447	#NAME?	#NAME?	0.00263706	0.586089	down	yes	--
MSTRG.420106	5	0	8	4.39473	0	1	143	43.7796	0.100383	-3.31641	0.00263903	0.586089	down	yes	--
MSTRG.158079	0	0	0	0	0	5	35	12.3951	#NAME?	#NAME?	0.00267969	0.590759	down	yes	--
MSTRG.271301	12	65	7	25.1189	0	0	0	0	Inf	Inf	0.00274987	0.602154	up	yes	--
MSTRG.393476	0	0	0	0	36	1	0	12.5145	#NAME?	#NAME?	0.00275295	0.602154	down	yes	--
MSTRG.225037	190	67	56	109.395	16	14	0	10.3506	10.5689	3.40175	0.00276139	0.602154	up	yes	--
MSTRG.14637	0	0	0	0	0	2	38	12.2464	#NAME?	#NAME?	0.00281194	0.609647	down	yes	--
MSTRG.222907	1	0	0	0.385372	0	13	36	15.5249	0.0248229	-5.33219	0.00284486	0.609647	down	yes	--
MSTRG.63350	13	24	7	13.9391	110	29	85	73.2168	0.190381	-2.39304	0.00287502	0.609647	down	yes	--
MSTRG.185955	164	107	102	124.849	21	22	24	22.1541	5.63546	2.49453	0.00288705	0.609647	up	yes	--
MSTRG.138951	4	2	3	3.03109	55	8	32	31.1235	0.0973891	-3.3601	0.00288817	0.609647	down	yes	--
MSTRG.228218	57	8	11	27.6161	0	0	0	0	Inf	Inf	0.0028927	0.609647	up	yes	--
MSTRG.414420	0	0	0	0	0	0	40	12.1472	#NAME?	#NAME?	0.00290385	0.609647	down	yes	--
MSTRG.160113	436	178	145	262.962	32	75	28	45.8076	5.74058	2.5212	0.00290718	0.609647	up	yes	--
MSTRG.135758	0	0	1	0.308483	18	0	31	15.4947	0.0199089	-5.65044	0.00293005	0.610041	down	yes	--
MSTRG.131408	72	0	0	27.7468	0	0	0	0	Inf	Inf	0.00293038	0.610041	up	yes	--
MSTRG.41749	0	0	0	0	0	14	24	12.234	#NAME?	#NAME?	0.00293947	0.610041	down	yes	--
MSTRG.100712	3	4	1	2.59291	28	20	42	29.2785	0.08856	-3.4972	0.00305762	0.63145	down	yes	--
MSTRG.303977	100	66	43	70.4191	11	11	0	7.6018	9.26347	3.21155	0.00309343	0.633316	up	yes	--
MSTRG.179149	63	11	0	27.3813	0	0	0	0	Inf	Inf	0.00314108	0.633378	up	yes	--
MSTRG.156649	0	0	0	0	36	0	0	12.1613	#NAME?	#NAME?	0.00314663	0.633378	down	yes	--
MSTRG.194024	0	0	0	0	36	0	0	12.1613	#NAME?	#NAME?	0.00314663	0.633378	down	yes	--
MSTRG.241107	0	0	0	0	36	0	0	12.1613	#NAME?	#NAME?	0.00314663	0.633378	down	yes	--
MSTRG.337394	6	12	12	9.39896	7	0	189	59.7603	0.157278	-2.66861	0.00322085	0.644605	down	yes	--
MSTRG.32933	0	0	1	0.308483	18	0	30	15.191	0.0203069	-5.62188	0.00325167	0.64802	down	yes	--
MSTRG.147932	37	101	65	62.8	149	119	378	207.163	0.303142	-1.72193	0.00329982	0.653289	down	yes	--
MSTRG.139490	2	0	4	2.00468	8	0	75	25.4785	0.0786811	-3.66784	0.00331508	0.654158	down	yes	--
MSTRG.376643	0	0	0	0	8	0	30	11.8129	#NAME?	#NAME?	0.00336013	0.656589	down	yes	--
MSTRG.68826	60	7	6	26.9478	0	0	0	0	Inf	Inf	0.00342659	0.664337	up	yes	--
MSTRG.394507	0	0	0	0	11	4	22	11.8099	#NAME?	#NAME?	0.0034329	0.664337	down	yes	--
MSTRG.181675	34	27	42	33.675	76	62	259	126.229	0.266777	-1.90629	0.00352491	0.674876	down	yes	--
MSTRG.347389	11	2	19	10.6644	91	95	33	74.3221	0.143489	-2.80098	0.00353035	0.674876	down	yes	--
MSTRG.257934	0	0	0	0	0	2	36	11.639	#NAME?	#NAME?	0.00355202	0.674876	down	yes	--
MSTRG.13188	36	24	38	32.3656	120	44	208	119.246	0.271418	-1.88141	0.0035624	0.674876	down	yes	--
MSTRG.338856	0	0	0	0	35	0	0	11.8234	#NAME?	#NAME?	0.0035765	0.674876	down	yes	--
MSTRG.318535	0	0	0	0	13	0	24	11.6799	#NAME?	#NAME?	0.00357663	0.674876	down	yes	--
MSTRG.134489	56	14	3	26.4554	0	0	0	0	Inf	Inf	0.00365228	0.674876	up	yes	--
MSTRG.120485	0	0	0	0	0	0	38	11.5399	#NAME?	#NAME?	0.00366677	0.674876	down	yes	--
MSTRG.144017	0	0	0	0	0	0	38	11.5399	#NAME?	#NAME?	0.00366677	0.674876	down	yes	--
MSTRG.14500	0	0	0	0	0	0	38	11.5399	#NAME?	#NAME?	0.00366677	0.674876	down	yes	--
MSTRG.237868	0	0	0	0	0	0	38	11.5399	#NAME?	#NAME?	0.00366677	0.674876	down	yes	--
MSTRG.346858	0	0	0	0	0	0	38	11.5399	#NAME?	#NAME?	0.00366677	0.674876	down	yes	--
MSTRG.402371	0	0	0	0	0	0	38	11.5399	#NAME?	#NAME?	0.00366677	0.674876	down	yes	--
MSTRG.64990	0	0	0	0	0	0	38	11.5399	#NAME?	#NAME?	0.00366677	0.674876	down	yes	--
MSTRG.92175	0	0	0	0	0	0	38	11.5399	#NAME?	#NAME?	0.00366677	0.674876	down	yes	--
MSTRG.414138	2	1	0	1.05282	0	0	64	19.4355	0.0541699	-4.20637	0.0037001	0.678503	down	yes	--
MSTRG.225053	2659	818	1272	1647.83	809	432	504	578.954	2.84623	1.50905	0.00370902	0.678503	up	yes	--
MSTRG.145324	26	14	14	18.2875	56	25	172	79.982	0.228645	-2.12882	0.00372563	0.678866	down	yes	--
MSTRG.21051	0	0	0	0	16	18	0	11.7637	#NAME?	#NAME?	0.00373357	0.678866	down	yes	--
MSTRG.253769	7	3	1	3.85232	51	75	0	43.723	0.0881074	-3.50459	0.00377672	0.684644	down	yes	--
MSTRG.29967	0	0	0	0	20	14	0	11.7019	#NAME?	#NAME?	0.00380418	0.685492	down	yes	--
MSTRG.354539	0	0	0	0	24	10	0	11.6401	#NAME?	#NAME?	0.00387625	0.696394	down	yes	--
MSTRG.173700	2	8	6	4.87826	56	11	55	39.5058	0.123482	-3.01763	0.00391514	0.698523	down	yes	--
MSTRG.332904	2	2	1	1.64338	8	10	55	22.9375	0.071646	-3.80297	0.00392292	0.698523	down	yes	--
MSTRG.42749	61	0	9	26.284	0	0	0	0	Inf	Inf	0.00397522	0.703594	up	yes	--
MSTRG.109789	682	834	1191	865.48	2774	2312	734	1976.73	0.437834	-1.19155	0.00399783	0.703594	down	yes	--
MSTRG.244433	0	46	28	21.6131	0	0	0	0	Inf	Inf	0.0040274	0.703594	up	yes	--
MSTRG.210263	133	84	108	108.265	24	17	0	14.1129	7.67135	2.93948	0.00405577	0.703594	up	yes	--
MSTRG.38891	0	2	0	0.564154	9	2	85	29.5597	0.0190853	-5.7114	0.00407326	0.703594	down	yes	--
MSTRG.270663	0	0	0	0	0	8	28	11.3291	#NAME?	#NAME?	0.00407891	0.703594	down	yes	--
MSTRG.287832	0	0	0	0	0	0	37	11.2362	#NAME?	#NAME?	0.00411944	0.703594	down	yes	--
MSTRG.366336	0	0	0	0	0	0	37	11.2362	#NAME?	#NAME?	0.00411944	0.703594	down	yes	--
MSTRG.376418	0	0	0	0	0	0	37	11.2362	#NAME?	#NAME?	0.00411944	0.703594	down	yes	--
MSTRG.136579	1	0	0	0.385372	0	32	11	14.6448	0.0263146	-5.24799	0.00412341	0.703594	down	yes	--
MSTRG.213153	1559	99	187	686.407	255	129	103	162.992	4.2113	2.07426	0.0041385	0.703594	up	yes	--
MSTRG.411989	0	0	0	0	0	7	29	11.2796	#NAME?	#NAME?	0.00414342	0.703594	down	yes	--
MSTRG.181064	763	622	643	667.846	165	252	333	245.886	2.71608	1.44152	0.00414441	0.703594	up	yes	--
MSTRG.229119	132	0	4	52.103	3	5	0	2.77974	18.7439	4.22835	0.00415013	0.703594	up	yes	--
MSTRG.151881	390	317	263	320.845	95	102	98	97.8854	3.27776	1.71271	0.00417756	0.706255	up	yes	--
MSTRG.20849	0	0	0	0	8	0	28	11.2056	#NAME?	#NAME?	0.0042419	0.709035	down	yes	--
MSTRG.132070	4	0	3	2.46694	4	15	63	25.782	0.0956845	-3.38557	0.00425566	0.709035	down	yes	--
MSTRG.79553	37	17	29	28.0001	86	46	192	103.609	0.270249	-1.88764	0.00425954	0.709035	down	yes	--
MSTRG.204369	22	16	4	14.2254	123	59	94	90.9393	0.156427	-2.67644	0.00428994	0.709035	down	yes	--
MSTRG.315572	10	11	24	14.3602	58	30	130	69.6694	0.206119	-2.27845	0.00434001	0.709035	down	yes	--
MSTRG.193361	59	12	14	30.4406	0	1	0	0.353261	86.1705	6.42912	0.00435537	0.709035	up	yes	--
MSTRG.112867	1	0	0	0.385372	20	22	0	14.528	0.0265262	-5.23644	0.00435823	0.709035	down	yes	--
MSTRG.217084	270	504	314	343.081	62	165	122	116.281	2.95044	1.56093	0.00441517	0.709035	up	yes	--
MSTRG.240826	13	8	8	9.73432	0	15	164	55.1025	0.176658	-2.50097	0.00442234	0.709035	down	yes	--
MSTRG.272785	35	113	59	63.5633	265	98	270	206.134	0.30836	-1.69731	0.00443372	0.709035	down	yes	--
MSTRG.303359	0	2	2	1.18112	6	10	50	20.7435	0.0569393	-4.13443	0.00447244	0.709035	down	yes	--
MSTRG.380672	70	69	87	73.2774	27	645	0	236.974	0.309221	-1.69329	0.00449914	0.709035	down	yes	--
MSTRG.44800	4	0	3	2.46694	0	1	84	25.8624	0.095387	-3.39006	0.00452223	0.709035	down	yes	--
MSTRG.8890	2725	840	1125	1634.13	515	642	607	585.101	2.7929	1.48176	0.00455199	0.709035	up	yes	--
MSTRG.193158	0	0	0	0	0	1	35	10.9821	#NAME?	#NAME?	0.00455641	0.709035	down	yes	--
MSTRG.213221	19	31	35	26.8634	170	153	1	111.781	0.240322	-2.05696	0.00457495	0.709035	down	yes	--
MSTRG.7403	18	48	20	26.6461	16	5	355	114.978	0.23175	-2.10936	0.0045804	0.709035	down	yes	--
MSTRG.228366	40	5	23	23.9204	0	0	0	0	Inf	Inf	0.00462266	0.709035	up	yes	--
MSTRG.219665	0	0	0	0	0	0	36	10.9325	#NAME?	#NAME?	0.0046299	0.709035	down	yes	--
MSTRG.237764	0	0	0	0	0	0	36	10.9325	#NAME?	#NAME?	0.0046299	0.709035	down	yes	--
MSTRG.240318	0	0	0	0	0	0	36	10.9325	#NAME?	#NAME?	0.0046299	0.709035	down	yes	--
MSTRG.241577	0	0	0	0	0	0	36	10.9325	#NAME?	#NAME?	0.0046299	0.709035	down	yes	--
MSTRG.272578	0	0	0	0	0	0	36	10.9325	#NAME?	#NAME?	0.0046299	0.709035	down	yes	--
MSTRG.2920	0	0	0	0	0	0	36	10.9325	#NAME?	#NAME?	0.0046299	0.709035	down	yes	--
MSTRG.304119	0	0	0	0	0	0	36	10.9325	#NAME?	#NAME?	0.0046299	0.709035	down	yes	--
MSTRG.368941	0	0	0	0	0	0	36	10.9325	#NAME?	#NAME?	0.0046299	0.709035	down	yes	--
MSTRG.387731	0	0	0	0	0	0	36	10.9325	#NAME?	#NAME?	0.0046299	0.709035	down	yes	--
MSTRG.391090	0	0	0	0	0	0	36	10.9325	#NAME?	#NAME?	0.0046299	0.709035	down	yes	--
MSTRG.45466	0	0	0	0	0	0	36	10.9325	#NAME?	#NAME?	0.0046299	0.709035	down	yes	--
MSTRG.59760	0	0	0	0	0	0	36	10.9325	#NAME?	#NAME?	0.0046299	0.709035	down	yes	--
MSTRG.81368	0	0	0	0	0	0	36	10.9325	#NAME?	#NAME?	0.0046299	0.709035	down	yes	--
MSTRG.228329	52	0	17	25.2836	0	0	0	0	Inf	Inf	0.00466129	0.711816	up	yes	--
MSTRG.310441	0	1	0	0.282077	32	10	0	14.3426	0.0196671	-5.66807	0.0047072	0.711816	down	yes	--
MSTRG.101501	396	22	22	165.6	25	23	0	16.5703	9.99376	3.32103	0.00474353	0.715512	up	yes	--
MSTRG.101531	529	112	45	249.336	46	63	56	54.8009	4.54986	2.18582	0.00480134	0.722422	up	yes	--
MSTRG.186003	1	0	0	0.385372	0	5	40	13.9135	0.0276977	-5.17409	0.00482798	0.723905	down	yes	--
MSTRG.355383	42	21	43	35.374	55	19	342	129.15	0.273898	-1.86829	0.00483525	0.723905	down	yes	--
MSTRG.328224	0	1	0	0.282077	15	26	0	14.252	0.0197922	-5.65893	0.00494072	0.736032	down	yes	--
MSTRG.101510	422	48	20	182.336	28	10	55	29.6938	6.14056	2.61837	0.00498456	0.737112	up	yes	--
MSTRG.222892	1	0	0	0.385372	12	2	30	13.8707	0.0277832	-5.16964	0.00498471	0.737112	down	yes	--
MSTRG.165350	1	0	2	1.00234	20	34	0	18.7671	0.0534093	-4.22676	0.00500647	0.73768	down	yes	--
MSTRG.184333	64	0	1	24.9723	0	0	0	0	Inf	Inf	0.00505407	0.738595	up	yes	--
MSTRG.286237	746	642	549	637.938	225	334	166	244.408	2.61014	1.38413	0.00505445	0.738595	up	yes	--
MSTRG.414880	2	0	1	1.07923	7	0	52	18.1561	0.0594417	-4.07238	0.0050561	0.738595	down	yes	--
MSTRG.136713	18	31	35	26.478	196	86	36	107.524	0.246252	-2.02179	0.00509757	0.74285	down	yes	--
MSTRG.229235	0	0	0	0	0	31	0	10.9511	#NAME?	#NAME?	0.00515913	0.748602	down	yes	--
MSTRG.406284	0	0	0	0	22	0	11	10.7724	#NAME?	#NAME?	0.00518606	0.748602	down	yes	--
MSTRG.403022	0	0	0	0	0	0	35	10.6288	#NAME?	#NAME?	0.00520802	0.748602	down	yes	--
gene26374	1590	1142	731	1160.38	424	557	298	430.495	2.69544	1.43052	0.00524059	0.748602	up	yes	LOC105613848
MSTRG.362624	0	0	0	0	32	0	0	10.81	#NAME?	#NAME?	0.00524832	0.748602	down	yes	--
MSTRG.364260	0	0	0	0	32	0	0	10.81	#NAME?	#NAME?	0.00524832	0.748602	down	yes	--
MSTRG.386357	21	49	34	32.403	66	38	297	125.913	0.257345	-1.95822	0.00530534	0.753071	down	yes	--
MSTRG.114541	2569	529	757	1372.76	448	536	476	485.24	2.82904	1.50031	0.00532777	0.754475	up	yes	--
MSTRG.60316	41	20	20	27.6115	32	26	355	127.801	0.21605	-2.21056	0.00538094	0.756276	down	yes	--
MSTRG.8896	2162	797	957	1353.21	437	624	402	490.138	2.76087	1.46512	0.00539075	0.756276	up	yes	--
MSTRG.238667	0	0	0	0	0	4	30	10.5235	#NAME?	#NAME?	0.00549647	0.767886	down	yes	--
MSTRG.6916	0	0	0	0	0	18	14	10.6102	#NAME?	#NAME?	0.00558478	0.771225	down	yes	--
MSTRG.136480	228	294	191	229.716	631	262	768	538.941	0.426236	-1.23028	0.00559738	0.771225	down	yes	--
MSTRG.227325	428	431	278	372.273	113	183	74	125.292	2.97125	1.57107	0.00565142	0.771225	up	yes	--
MSTRG.50251	64	39	42	48.6211	38	209	218	152.871	0.318054	-1.65266	0.0056572	0.771225	down	yes	--
MSTRG.270405	1	0	0	0.385372	26	14	0	13.7288	0.0280704	-5.15481	0.00566665	0.771225	down	yes	--
MSTRG.70667	1	0	0	0.385372	26	14	0	13.7288	0.0280704	-5.15481	0.00566665	0.771225	down	yes	--
MSTRG.84248	0	0	0	0	0	2	32	10.4243	#NAME?	#NAME?	0.00567735	0.771225	down	yes	--
MSTRG.355009	57	27	46	43.7725	124	91	212	138.416	0.31624	-1.66091	0.00572998	0.771225	down	yes	--
MSTRG.125404	0	0	1	0.308483	0	9	34	13.5045	0.0228431	-5.4521	0.00576527	0.771225	down	yes	--
MSTRG.1706	0	0	0	0	0	0	34	10.3251	#NAME?	#NAME?	0.00586595	0.771225	down	yes	--
MSTRG.178889	0	0	0	0	0	0	34	10.3251	#NAME?	#NAME?	0.00586595	0.771225	down	yes	--
MSTRG.223566	0	0	0	0	0	0	34	10.3251	#NAME?	#NAME?	0.00586595	0.771225	down	yes	--
MSTRG.229697	0	0	0	0	0	0	34	10.3251	#NAME?	#NAME?	0.00586595	0.771225	down	yes	--
MSTRG.248897	0	0	0	0	0	0	34	10.3251	#NAME?	#NAME?	0.00586595	0.771225	down	yes	--
MSTRG.267382	0	0	0	0	0	0	34	10.3251	#NAME?	#NAME?	0.00586595	0.771225	down	yes	--
MSTRG.331461	0	0	0	0	0	0	34	10.3251	#NAME?	#NAME?	0.00586595	0.771225	down	yes	--
MSTRG.410242	0	0	0	0	0	0	34	10.3251	#NAME?	#NAME?	0.00586595	0.771225	down	yes	--
MSTRG.41065	0	0	0	0	0	0	34	10.3251	#NAME?	#NAME?	0.00586595	0.771225	down	yes	--
MSTRG.86954	0	0	0	0	0	0	34	10.3251	#NAME?	#NAME?	0.00586595	0.771225	down	yes	--
MSTRG.91922	0	0	0	0	0	0	34	10.3251	#NAME?	#NAME?	0.00586595	0.771225	down	yes	--
MSTRG.320197	0	0	1	0.308483	0	0	44	13.3619	0.0230867	-5.43679	0.00590806	0.771225	down	yes	--
MSTRG.229141	408	12	13	164.627	29	27	1	19.6383	8.38297	3.06746	0.00591267	0.771225	up	yes	--
MSTRG.61073	4	0	1	1.84997	57	55	15	43.2399	0.042784	-4.54679	0.00592017	0.771225	down	yes	--
MSTRG.52773	1	0	0	0.385372	12	27	0	13.5918	0.0283533	-5.14034	0.00602723	0.777204	down	yes	--
MSTRG.217968	18	39	9	20.7141	0	0	0	0	Inf	Inf	0.00603064	0.777204	up	yes	--
MSTRG.225052	1269	440	704	830.323	366	253	222	280.431	2.96088	1.56603	0.00607237	0.78091	up	yes	--
MSTRG.229160	280	1	14	112.505	6	14	0	6.97252	16.1355	4.01216	0.00619669	0.789702	up	yes	--
MSTRG.266867	0	4	6	2.97921	18	2	72	28.6521	0.103979	-3.26564	0.00620944	0.789702	down	yes	--
MSTRG.98811	0	0	2	0.616967	12	2	80	29.0547	0.0212347	-5.55743	0.00621153	0.789702	down	yes	--
MSTRG.270861	0	0	0	0	13	17	0	10.397	#NAME?	#NAME?	0.00627403	0.791619	down	yes	--
MSTRG.128590	2	0	1	1.07923	12	0	44	17.4157	0.0619687	-4.01232	0.0063382	0.794718	down	yes	--
MSTRG.126857	1	0	0	0.385372	0	0	43	13.0583	0.0295118	-5.08257	0.00641684	0.801239	down	yes	--
gene17395	577	620	828	652.672	825	571	3207	1454.31	0.448784	-1.15591	0.00645593	0.802343	down	yes	LOC105609544
MSTRG.351493	6	6	13	8.01498	8	32	106	46.197	0.173496	-2.52703	0.00646747	0.802343	down	yes	--
MSTRG.143891	0	68	8	21.6491	0	0	0	0	Inf	Inf	0.00648503	0.802343	up	yes	--
MSTRG.283383	44	28	33	35.0345	88	124	146	117.869	0.297232	-1.75034	0.00649234	0.802343	down	yes	--
MSTRG.179553	1	0	1	0.693856	40	6	0	15.6321	0.0443867	-4.49373	0.00659446	0.804561	down	yes	--
MSTRG.264688	0	0	0	0	0	0	33	10.0215	#NAME?	#NAME?	0.00661723	0.804561	down	yes	--
MSTRG.316836	0	0	0	0	0	0	33	10.0215	#NAME?	#NAME?	0.00661723	0.804561	down	yes	--
MSTRG.337469	0	0	0	0	0	0	33	10.0215	#NAME?	#NAME?	0.00661723	0.804561	down	yes	--
MSTRG.345375	0	0	0	0	0	0	33	10.0215	#NAME?	#NAME?	0.00661723	0.804561	down	yes	--
MSTRG.370818	0	0	0	0	0	0	33	10.0215	#NAME?	#NAME?	0.00661723	0.804561	down	yes	--
MSTRG.206258	20	0	24	15.111	58	48	250	112.47	0.134357	-2.89586	0.00665842	0.807937	down	yes	--
MSTRG.64329	0	0	0	0	0	29	0	10.2446	#NAME?	#NAME?	0.00675688	0.814334	down	yes	--
MSTRG.217239	0	0	0	0	0	6	26	10.0153	#NAME?	#NAME?	0.00676526	0.814334	down	yes	--
MSTRG.104804	0	0	0	0	8	0	24	9.99083	#NAME?	#NAME?	0.00681993	0.817876	down	yes	--
MSTRG.332205	27	34	28	28.6332	0	2	0	0.706521	40.527	5.34081	0.00685812	0.817876	up	yes	--
MSTRG.269516	4	20	6	9.03393	13	15	167	60.4051	0.149556	-2.74124	0.00686151	0.817876	down	yes	--
MSTRG.185607	3	1	2	2.05516	24	13	32	22.4177	0.0916759	-3.44731	0.00687405	0.817876	down	yes	--
MSTRG.160432	8	3	4	5.16314	25	22	60	34.4379	0.149926	-2.73767	0.00687622	0.817876	down	yes	--
MSTRG.195938	131	13	16	59.0865	8	6	0	4.82206	12.2534	3.61511	0.00692652	0.818286	up	yes	--
MSTRG.201421	2	2	2	1.95187	35	6	28	22.4461	0.0869581	-3.52354	0.00696509	0.818286	down	yes	--
MSTRG.297090	0	0	0	0	0	4	28	9.91609	#NAME?	#NAME?	0.00699032	0.818286	down	yes	--
MSTRG.131218	756	76	53	329.129	23	73	20	39.6313	8.30477	3.05394	0.00699623	0.818286	up	yes	--
MSTRG.134650	36	14	12	21.5243	0	0	0	0	Inf	Inf	0.00701006	0.818286	up	yes	--
MSTRG.277797	36	14	12	21.5243	0	0	0	0	Inf	Inf	0.00701006	0.818286	up	yes	--
MSTRG.213265	11	6	24	13.3352	24	136	27	64.3503	0.207228	-2.27071	0.00705811	0.818286	down	yes	--
MSTRG.147946	118	255	177	172.005	264	320	760	433.023	0.397219	-1.33199	0.00706324	0.818286	down	yes	--
MSTRG.29952	16	25	4	14.4518	64	85	56	68.6533	0.210504	-2.24808	0.00706859	0.818286	down	yes	--
MSTRG.396172	53	16	44	38.5112	81	56	389	165.277	0.23301	-2.10154	0.0070769	0.818286	down	yes	--
MSTRG.8855	599	169	326	379.075	108	154	62	109.714	3.45511	1.78873	0.0070967	0.818286	up	yes	--
MSTRG.146526	577	192	148	322.174	105	57	93	83.8484	3.84234	1.94198	0.00710526	0.818286	up	yes	--
MSTRG.3892	234	310	166	228.829	24	70	1	33.1394	6.90505	2.78765	0.0071108	0.818286	up	yes	--
MSTRG.98554	0	0	0	0	0	2	30	9.81693	#NAME?	#NAME?	0.00722384	0.819073	down	yes	--
MSTRG.339732	13	22	42	24.1718	0	1	0	0.353261	68.425	6.09645	0.00722625	0.819073	up	yes	--
MSTRG.305070	20	7	14	14.0007	50	24	116	60.5958	0.231051	-2.11371	0.0072743	0.819073	down	yes	--
MSTRG.138879	0	0	1	0.308483	0	0	42	12.7546	0.0241861	-5.36968	0.0072919	0.819073	down	yes	--
MSTRG.37418	34	27	1	21.0272	0	0	0	0	Inf	Inf	0.00738032	0.819073	up	yes	--
MSTRG.84435	0	0	0	0	4	5	22	9.79852	#NAME?	#NAME?	0.00741955	0.819073	down	yes	--
MSTRG.120160	1	0	1	0.693856	0	1	48	14.9299	0.0464742	-4.42743	0.00742211	0.819073	down	yes	--
MSTRG.240163	13	18	20	16.2569	62	52	103	70.593	0.23029	-2.11847	0.00746346	0.819073	down	yes	--
MSTRG.100442	0	0	0	0	0	0	32	9.71777	#NAME?	#NAME?	0.00746632	0.819073	down	yes	--
MSTRG.152303	0	0	0	0	0	0	32	9.71777	#NAME?	#NAME?	0.00746632	0.819073	down	yes	--
MSTRG.152830	0	0	0	0	0	0	32	9.71777	#NAME?	#NAME?	0.00746632	0.819073	down	yes	--
MSTRG.190072	0	0	0	0	0	0	32	9.71777	#NAME?	#NAME?	0.00746632	0.819073	down	yes	--
MSTRG.272363	0	0	0	0	0	0	32	9.71777	#NAME?	#NAME?	0.00746632	0.819073	down	yes	--
MSTRG.350624	0	0	0	0	0	0	32	9.71777	#NAME?	#NAME?	0.00746632	0.819073	down	yes	--
MSTRG.375300	0	0	0	0	0	0	32	9.71777	#NAME?	#NAME?	0.00746632	0.819073	down	yes	--
MSTRG.411232	0	0	0	0	0	0	32	9.71777	#NAME?	#NAME?	0.00746632	0.819073	down	yes	--
MSTRG.415615	0	0	0	0	0	0	32	9.71777	#NAME?	#NAME?	0.00746632	0.819073	down	yes	--
MSTRG.99024	0	0	0	0	0	0	32	9.71777	#NAME?	#NAME?	0.00746632	0.819073	down	yes	--
MSTRG.260622	200	166	105	156.29	22	39	58	38.8225	4.02576	2.00926	0.00746706	0.819073	up	yes	--
MSTRG.44662	0	6	6	3.54336	68	9	16	31.0095	0.114267	-3.12952	0.00747148	0.819073	down	yes	--
MSTRG.277876	608	556	472	536.745	228	61	0	98.5702	5.44531	2.44501	0.0075321	0.823536	up	yes	--
MSTRG.281989	264	256	230	244.901	64	105	61	77.2369	3.17078	1.66484	0.00753955	0.823536	up	yes	--
MSTRG.84838	0	0	0	0	20	0	10	9.79306	#NAME?	#NAME?	0.00760046	0.827134	down	yes	--
MSTRG.186029	195	18	15	84.8522	8	14	0	7.64815	11.0945	3.47177	0.007624	0.827134	up	yes	--
MSTRG.170487	17	5	8	10.4296	32	45	108	59.5042	0.175275	-2.51231	0.00763174	0.827134	down	yes	--
MSTRG.57950	13	27	25	20.338	46	42	170	82.002	0.248018	-2.01148	0.00765476	0.827134	down	yes	--
MSTRG.406389	0	43	34	22.6178	0	0	1	0.30368	74.4788	6.21876	0.00765496	0.827134	up	yes	--
MSTRG.40883	8	35	20	19.1253	0	0	0	0	Inf	Inf	0.00787024	0.842997	up	yes	--
MSTRG.412465	1	0	0	0.385372	0	8	32	12.5439	0.030722	-5.02459	0.00787647	0.842997	down	yes	--
MSTRG.211308	27	89	40	47.8492	162	78	255	159.718	0.299585	-1.73896	0.0078858	0.842997	down	yes	--
MSTRG.160443	18	28	19	20.696	67	23	168	81.7767	0.25308	-1.98234	0.00799764	0.847769	down	yes	--
MSTRG.147929	11	9	15	11.405	12	26	140	55.7538	0.204561	-2.2894	0.00800088	0.847769	down	yes	--
MSTRG.138183	10	24	19	16.4848	66	16	142	71.0704	0.23195	-2.10812	0.00803673	0.850072	down	yes	--
MSTRG.138442	0	0	0	0	14	0	16	9.58826	#NAME?	#NAME?	0.00812227	0.85611	down	yes	--
gene11085	0	0	0	0	0	2	29	9.51325	#NAME?	#NAME?	0.00815206	0.857356	down	yes	LOC105615563
MSTRG.314920	0	1	0	0.282077	0	0	41	12.4509	0.0226552	-5.46402	0.008173	0.857356	down	yes	--
MSTRG.368966	17	13	18	15.771	56	30	121	66.2606	0.238015	-2.07088	0.00817683	0.857356	down	yes	--
MSTRG.396862	2	6	6	4.31411	20	74	2	33.5049	0.128761	-2.95724	0.00823708	0.860675	down	yes	--
MSTRG.5016	17	50	47	35.1539	101	76	199	121.399	0.289573	-1.788	0.00827984	0.861501	down	yes	--
MSTRG.133618	0	0	0	0	0	1	30	9.46367	#NAME?	#NAME?	0.00828793	0.861501	down	yes	--
MSTRG.336470	17	32	35	26.3747	1	1	0	0.691073	38.1649	5.25417	0.00841023	0.865446	up	yes	--
MSTRG.125351	0	0	0	0	0	0	31	9.41409	#NAME?	#NAME?	0.00842654	0.865446	down	yes	--
MSTRG.223678	0	0	0	0	0	0	31	9.41409	#NAME?	#NAME?	0.00842654	0.865446	down	yes	--
MSTRG.30527	0	0	0	0	0	0	31	9.41409	#NAME?	#NAME?	0.00842654	0.865446	down	yes	--
MSTRG.385758	0	0	0	0	0	0	31	9.41409	#NAME?	#NAME?	0.00842654	0.865446	down	yes	--
MSTRG.59434	0	0	0	0	0	0	31	9.41409	#NAME?	#NAME?	0.00842654	0.865446	down	yes	--
MSTRG.93117	1	0	0	0.385372	6	14	18	12.4388	0.0309815	-5.01245	0.00846504	0.866329	down	yes	--
MSTRG.22594	0	6	2	2.30943	12	26	57	30.5483	0.0755993	-3.72548	0.00849599	0.866663	down	yes	--
MSTRG.236285	0	0	0	0	4	4	22	9.44526	#NAME?	#NAME?	0.00851185	0.866812	down	yes	--
MSTRG.239455	35	24	27	28.5869	118	59	124	98.3606	0.290634	-1.78273	0.00854113	0.868324	down	yes	--
MSTRG.143863	4	67	0	20.4407	0	0	0	0	Inf	Inf	0.00862884	0.873183	up	yes	--
MSTRG.319593	175	22	56	90.9209	8	9	21	12.2591	7.41658	2.89075	0.0086354	0.873183	up	yes	--
MSTRG.285851	403	127	630	385.473	2201	2270	446	1680.87	0.22933	-2.1245	0.00867288	0.873183	down	yes	--
MSTRG.152127	52	7	0	22.0139	0	0	0	0	Inf	Inf	0.00868364	0.873183	up	yes	--
MSTRG.172425	1	3	8	3.69947	16	8	70	29.4887	0.125454	-2.99477	0.00875446	0.873183	down	yes	--
MSTRG.143402	697	305	142	398.442	122	163	68	119.445	3.33579	1.73803	0.00875905	0.873183	up	yes	--
MSTRG.143919	4	48	12	18.783	0	0	0	0	Inf	Inf	0.0088105	0.873183	up	yes	--
MSTRG.357367	0	0	1	0.308483	6	5	28	12.2962	0.0250877	-5.31688	0.00881305	0.873183	down	yes	--
MSTRG.118669	1	0	0	0.385372	0	0	40	12.1472	0.0317251	-4.97823	0.00882182	0.873183	down	yes	--
MSTRG.249031	11	0	9	7.01544	14	155	0	59.4848	0.117937	-3.08391	0.00886272	0.873183	down	yes	--
MSTRG.314296	0	0	1	0.308483	1	8	30	12.2743	0.0251325	-5.3143	0.00886793	0.873183	down	yes	--
MSTRG.136240	0	0	0	0	28	0	0	9.45875	#NAME?	#NAME?	0.00887909	0.873183	down	yes	--
MSTRG.395232	0	0	0	0	28	0	0	9.45875	#NAME?	#NAME?	0.00887909	0.873183	down	yes	--
MSTRG.88771	0	0	0	0	28	0	0	9.45875	#NAME?	#NAME?	0.00887909	0.873183	down	yes	--
MSTRG.228934	0	0	0	0	0	4	26	9.30873	#NAME?	#NAME?	0.00890508	0.87431	down	yes	--
MSTRG.280237	10	46	18	22.382	0	1	0	0.353261	63.3583	5.98546	0.00892255	0.874599	up	yes	--
MSTRG.347388	6	0	2	2.9292	53	74	14	48.2969	0.0606499	-4.04335	0.00896755	0.877357	down	yes	--
MSTRG.306999	0	0	1	0.308483	0	0	40	12.1472	0.0253954	-5.29929	0.00901879	0.877379	down	yes	--
MSTRG.215511	0	0	0	0	14	1	14	9.33416	#NAME?	#NAME?	0.00902381	0.877379	down	yes	--
MSTRG.8893	2130	865	773	1303.3	599	520	373	499.318	2.61015	1.38413	0.00906072	0.879311	up	yes	--
MSTRG.195149	85	861	390	395.934	96	102	178	122.518	3.23164	1.69227	0.00907391	0.879311	up	yes	--
MSTRG.23889	0	1	0	0.282077	0	0	40	12.1472	0.0232215	-5.42839	0.00908751	0.879311	down	yes	--
MSTRG.103424	0	0	0	0	0	2	28	9.20957	#NAME?	#NAME?	0.00920474	0.882793	down	yes	--
MSTRG.379096	0	0	0	0	0	1	29	9.15999	#NAME?	#NAME?	0.00935928	0.88868	down	yes	--
MSTRG.15762	1	3	0	1.2316	19	0	38	17.9583	0.0685813	-3.86604	0.00939398	0.88868	down	yes	--
MSTRG.325930	17	12	8	12.4041	12	14	157	56.6772	0.218855	-2.19195	0.00940083	0.88868	down	yes	--
MSTRG.221198	94	307	226	192.54	62	90	20	58.8114	3.27385	1.71099	0.00945845	0.88868	up	yes	--
MSTRG.375581	0	0	0	0	14	13	0	9.32176	#NAME?	#NAME?	0.009517	0.88868	down	yes	--
MSTRG.10303	0	0	0	0	0	0	30	9.11041	#NAME?	#NAME?	0.00951708	0.88868	down	yes	--
MSTRG.160986	0	0	0	0	0	0	30	9.11041	#NAME?	#NAME?	0.00951708	0.88868	down	yes	--
MSTRG.203139	0	0	0	0	0	0	30	9.11041	#NAME?	#NAME?	0.00951708	0.88868	down	yes	--
MSTRG.237384	0	0	0	0	0	0	30	9.11041	#NAME?	#NAME?	0.00951708	0.88868	down	yes	--
MSTRG.298313	0	0	0	0	0	0	30	9.11041	#NAME?	#NAME?	0.00951708	0.88868	down	yes	--
MSTRG.357740	0	0	0	0	0	0	30	9.11041	#NAME?	#NAME?	0.00951708	0.88868	down	yes	--
MSTRG.364201	0	0	0	0	0	0	30	9.11041	#NAME?	#NAME?	0.00951708	0.88868	down	yes	--
MSTRG.76473	0	0	0	0	0	0	30	9.11041	#NAME?	#NAME?	0.00951708	0.88868	down	yes	--
MSTRG.323586	12	5	9	8.8112	12	2	134	45.4534	0.193851	-2.36698	0.00953192	0.88868	down	yes	--
MSTRG.239040	16	9	13	12.7149	52	22	100	55.706	0.228251	-2.13131	0.00957594	0.88868	down	yes	--
MSTRG.116811	0	1	0	0.282077	4	1	34	12.0296	0.0234485	-5.41436	0.00957741	0.88868	down	yes	--
MSTRG.292180	0	0	0	0	10	0	19	9.14805	#NAME?	#NAME?	0.00959327	0.88868	down	yes	--
MSTRG.220003	0	1	0	0.282077	30	6	0	12.2539	0.0230193	-5.44101	0.00959777	0.88868	down	yes	--
MSTRG.143400	550	377	284	405.907	62	111	209	123.625	3.28336	1.71517	0.00965362	0.889773	up	yes	--
MSTRG.296538	0	2	2	1.18112	9	5	43	17.8649	0.0661142	-3.9189	0.00968096	0.8909	down	yes	--
MSTRG.268042	6	3	7	5.31785	47	20	36	33.8749	0.156985	-2.6713	0.00982247	0.899795	down	yes	--
MSTRG.331506	1	6	1	2.38632	18	9	48	23.8366	0.100111	-3.32032	0.00987432	0.899918	down	yes	--
MSTRG.118727	0	0	0	0	6	1	22	9.0611	#NAME?	#NAME?	0.00987478	0.899918	down	yes	--
MSTRG.288815	427	386	266	355.492	162	157	57	127.497	2.78823	1.47935	0.00988363	0.899918	up	yes	--
MSTRG.131506	0	0	1	0.308483	12	0	26	11.9494	0.0258157	-5.27561	0.00991819	0.901702	down	yes	--
MSTRG.383291	0	0	1	0.308483	0	8	30	11.9365	0.0258437	-5.27404	0.00995436	0.903625	down	yes	--

## Sheet: Table S7
Table S7 Differentially expressed circRNAs between SP and SLP
Gene	SP1_count	SP2_count	SP3_count	baseMean	SLP1_count	SLP2_count	SLP3_count	Log2FoldChange	pval	padj	Up/Down	Significant
oar_circ_0001648	0	0	0	20.4575	66	0	96	-7.38269	0.000435707	0.575603	down	yes
oar_circ_0011565	0	0	0	13.009	20	20	54	-7.12009	0.000498833	0.575603	down	yes
oar_circ_0009661	0	0	0	19.0299	0	54	73	-7.27578	0.00056452	0.575603	down	yes
oar_circ_0005070	0	41	64	12.7886	0	0	0	7.02006	0.00102226	0.575603	up	yes
oar_circ_0012059	12	16	19	8.5999	0	0	0	6.72428	0.00157504	0.575603	up	yes
oar_circ_0009812	0	0	0	11.9449	18	0	83	-6.72898	0.00173179	0.575603	down	yes
oar_circ_0007707	11	12	24	8.16805	0	0	0	6.66037	0.00180674	0.575603	up	yes
oar_circ_0011564	0	45	25	9.33505	0	0	0	6.62842	0.00232208	0.575603	up	yes
oar_circ_0009072	6	25	14	7.31275	0	0	0	6.51988	0.0024437	0.575603	up	yes
oar_circ_0005940	13	5	18	7.20159	0	0	0	6.45252	0.00286552	0.575603	up	yes
oar_circ_0000825	8	17	14	6.82003	0	0	0	6.42933	0.00292291	0.575603	up	yes
oar_circ_0006051	10	11	16	6.83455	0	0	0	6.42242	0.00297176	0.575603	up	yes
oar_circ_0000051	0	0	0	7.25605	23	2	31	-6.30835	0.00313985	0.575603	down	yes
oar_circ_0000051	0	0	0	7.25605	23	2	31	-6.30835	0.00313985	0.575603	down	yes
oar_circ_0011918	11	6	19	6.7502	0	0	0	6.3864	0.00323702	0.575603	up	yes
oar_circ_0004249	3	19	24	6.39599	0	0	0	6.3515	0.00345364	0.575603	up	yes
oar_circ_0006015	6	12	22	6.19768	0	0	0	6.31619	0.00365467	0.575603	up	yes
oar_circ_0010494	6	10	25	6.20997	0	0	0	6.3157	0.00366894	0.575603	up	yes
oar_circ_0007903	8	20	6	6.43791	0	0	0	6.32179	0.003703	0.575603	up	yes
oar_circ_0000587	13	0	32	7.90772	0	0	0	6.37103	0.00390223	0.575603	up	yes
oar_circ_0005879	8	8	19	5.9921	0	0	0	6.25475	0.00414395	0.575603	up	yes
oar_circ_0008900	5	13	20	5.78707	0	0	0	6.22809	0.00434466	0.575603	up	yes
oar_circ_0002370	11	10	6	5.99826	0	0	0	6.20947	0.004618	0.575603	up	yes
oar_circ_0002665	6	14	14	5.66585	0	0	0	6.19295	0.00464989	0.575603	up	yes
oar_circ_0012896	19	0	9	7.63289	0	0	0	6.27253	0.00479498	0.575603	up	yes
oar_circ_0000467	0	0	0	7.323	30	0	26	-6.14454	0.00507384	0.575603	down	yes
oar_circ_0002354	6	14	12	5.45803	0	0	0	6.13968	0.00515467	0.575603	up	yes
oar_circ_0002820	10	11	5	5.69156	0	0	0	6.14008	0.00527148	0.575603	up	yes
oar_circ_0010463	8	6	17	5.48485	0	0	0	6.12771	0.00530868	0.575603	up	yes
oar_circ_0000023	5	11	18	5.27981	0	0	0	6.10515	0.00549142	0.575603	up	yes
oar_circ_0007560	5	11	17	5.17591	0	0	0	6.07833	0.00577321	0.575603	up	yes
oar_circ_0000454	0	12	43	6.26469	0	0	0	6.13982	0.00585548	0.575603	up	yes
oar_circ_0013458	17	0	9	6.92787	0	0	0	6.15586	0.00589327	0.575603	up	yes
oar_circ_0010911	5	12	15	5.11781	0	0	0	6.06234	0.00594752	0.575603	up	yes
oar_circ_0010911	5	12	15	5.11781	0	0	0	6.06234	0.00594752	0.575603	up	yes
oar_circ_0005767	8	4	18	5.28932	0	0	0	6.0655	0.00601216	0.575603	up	yes
oar_circ_0000603	6	20	3	5.42116	0	0	0	6.07284	0.00604542	0.575603	up	yes
oar_circ_0013384	10	9	5	5.39212	0	0	0	6.0647	0.00606761	0.575603	up	yes
oar_circ_0003698	10	8	5	5.2424	0	0	0	6.02457	0.00653471	0.575603	up	yes
oar_circ_0003601	4	15	12	4.90273	0	0	0	6.00222	0.00667157	0.575603	up	yes
oar_circ_0004351	8	10	7	5.04464	0	0	0	6.00397	0.00669804	0.575603	up	yes
oar_circ_0005132	12	4	5	5.34855	0	0	0	6.01574	0.00674909	0.575603	up	yes
oar_circ_0011665	0	0	0	6.69539	0	6	49	-5.98906	0.00690335	0.575603	down	yes
oar_circ_0009073	3	17	12	4.84965	0	0	0	5.98417	0.00693237	0.575603	up	yes
oar_circ_0006251	3	9	23	4.7949	0	0	0	5.97397	0.00706046	0.575603	up	yes
oar_circ_0001103	0	14	34	5.62895	0	0	0	6.01064	0.0073312	0.575603	up	yes
oar_circ_0005130	0	0	0	6.33262	0	12	35	-5.93981	0.00735514	0.575603	down	yes
oar_circ_0009831	0	22	22	5.57979	0	0	0	5.99946	0.00746421	0.575603	up	yes
oar_circ_0003335	10	7	4	4.98878	0	0	0	5.94574	0.0075741	0.575603	up	yes
oar_circ_0004626	6	11	9	4.69715	0	0	0	5.93029	0.0075993	0.575603	up	yes
oar_circ_0004031	8	8	7	4.7452	0	0	0	5.91805	0.00782431	0.575603	up	yes
oar_circ_0004031	8	8	7	4.7452	0	0	0	5.91805	0.00782431	0.575603	up	yes
oar_circ_0009670	7	10	7	4.69212	0	0	0	5.91363	0.00786439	0.575603	up	yes
oar_circ_0001028	0	0	2	8.99209	13	8	47	-4.4656	0.00807303	0.575603	down	yes
oar_circ_0009038	6	8	12	4.55972	0	0	0	5.89408	0.00808563	0.575603	up	yes
oar_circ_0000085	4	6	21	4.49044	0	0	0	5.88066	0.00833425	0.575603	up	yes
oar_circ_0000148	8	8	6	4.64129	0	0	0	5.88264	0.00835055	0.575603	up	yes
oar_circ_0009439	6	11	7	4.48933	0	0	0	5.86138	0.00861275	0.575603	up	yes
oar_circ_0009648	6	4	17	4.48039	0	0	0	5.85621	0.00872919	0.575603	up	yes
oar_circ_0012226	5	6	16	4.3234	0	0	0	5.82619	0.00911081	0.575603	up	yes
oar_circ_0000488	9	3	9	4.55693	0	0	0	5.83324	0.00919754	0.575603	up	yes
oar_circ_0000541	7	8	7	4.39269	0	0	0	5.82126	0.00924168	0.575603	up	yes
oar_circ_0004746	0	22	17	5.06025	0	0	0	5.87024	0.00933035	0.575603	up	yes
oar_circ_0002081	6	7	11	4.30609	0	0	0	5.81169	0.00933044	0.575603	up	yes
oar_circ_0001531	7	19	40	9.87048	0	2	0	4.19692	0.00964949	0.575603	up	yes
oar_circ_0012704	5	3	20	4.28988	0	0	0	5.79316	0.00980061	0.575603	up	yes
oar_circ_0005972	5	4	18	4.23178	0	0	0	5.78546	0.00984972	0.575603	up	yes
oar_circ_0009797	8	0	23	5.20999	0	0	0	5.84598	0.00986005	0.575603	up	yes
oar_circ_0008223	6	13	3	4.37313	0	0	0	5.79283	0.00986275	0.575603	up	yes
oar_circ_0004107	5	9	10	4.14911	0	0	0	5.76979	0.00999487	0.575603	up	yes
oar_circ_0011485	5	15	3	4.32006	0	0	0	5.78095	0.0100755	0.575603	up	yes
oar_circ_0000975	4	10	11	4.05022	0	0	0	5.74508	0.0104167	0.575603	up	yes
oar_circ_0000801	0	15	24	4.73958	0	0	0	5.79134	0.0106319	0.575603	up	yes
oar_circ_0000332	2	9	19	4.02675	0	0	0	5.73709	0.0107078	0.575603	up	yes
oar_circ_0001758	6	3	15	4.12285	0	0	0	5.73212	0.0108275	0.575603	up	yes
oar_circ_0008481	6	9	6	4.08599	0	0	0	5.72634	0.0108387	0.575603	up	yes
oar_circ_0004484	6	4	13	4.06475	0	0	0	5.72127	0.0109446	0.575603	up	yes
oar_circ_0006553	4	8	13	3.9586	0	0	0	5.7148	0.0109546	0.575603	up	yes
oar_circ_0000466	13	0	6	5.2061	0	0	0	5.78526	0.0110704	0.575603	up	yes
oar_circ_0008757	4	10	10	3.94632	0	0	0	5.70768	0.0110923	0.575603	up	yes
oar_circ_0013103	3	13	9	3.93905	0	0	0	5.70389	0.0112318	0.575603	up	yes
oar_circ_0007028	10	10	0	5.0223	0	0	0	5.76042	0.0114588	0.575603	up	yes
oar_circ_0000943	0	0	0	5.28812	10	19	0	-5.67664	0.0115217	0.575603	down	yes
oar_circ_0009914	0	0	0	5.21933	15	15	0	-5.67088	0.0115573	0.575603	down	yes
oar_circ_0004539	5	3	17	3.97816	0	0	0	5.69143	0.0115782	0.575603	up	yes
oar_circ_0013119	8	3	8	4.10051	0	0	0	5.69489	0.0115912	0.575603	up	yes
oar_circ_0001094	5	8	9	3.89548	0	0	0	5.67947	0.0116284	0.575603	up	yes
oar_circ_0010157	5	8	9	3.89548	0	0	0	5.67947	0.0116284	0.575603	up	yes
oar_circ_0008424	6	9	5	3.98208	0	0	0	5.68442	0.0116551	0.575603	up	yes
oar_circ_0012425	7	6	6	3.98934	0	0	0	5.67815	0.0117841	0.575603	up	yes
oar_circ_0010397	8	0	19	4.79435	0	0	0	5.73425	0.0118438	0.575603	up	yes
oar_circ_0009584	0	12	26	4.49824	0	0	0	5.72218	0.0119237	0.575603	up	yes
oar_circ_0007309	6	0	25	4.71278	0	0	0	5.7204	0.0121253	0.575603	up	yes
oar_circ_0007615	3	4	21	3.83849	0	0	0	5.65938	0.0122137	0.575603	up	yes
oar_circ_0007215	0	0	0	5.05749	18	12	0	-5.63178	0.0122976	0.575603	down	yes
oar_circ_0007343	0	0	0	5.19626	0	3	41	-5.64582	0.0123143	0.575603	down	yes
oar_circ_0010661	9	2	6	4.09549	0	0	0	5.65965	0.0124621	0.575603	up	yes
oar_circ_0007282	7	7	4	3.93124	0	0	0	5.64652	0.0124876	0.575603	up	yes
oar_circ_0006228	0	0	0	4.91048	17	12	0	-5.59286	0.0130787	0.575603	down	yes
oar_circ_0008052	0	0	0	4.754	11	0	28	-5.58492	0.0130841	0.575603	down	yes
oar_circ_0000927	5	4	13	3.71224	0	0	0	5.60488	0.0132131	0.575603	up	yes
oar_circ_0008323	12	0	5	4.74968	0	0	0	5.66141	0.0135131	0.575603	up	yes
oar_circ_0010871	12	0	5	4.74968	0	0	0	5.66141	0.0135131	0.575603	up	yes
oar_circ_0006678	0	0	0	4.8808	25	6	0	-5.5729	0.0136344	0.575603	down	yes
oar_circ_0006678	0	0	0	4.8808	25	6	0	-5.5729	0.0136344	0.575603	down	yes
oar_circ_0000348	3	14	5	3.67314	0	0	0	5.58971	0.0136561	0.575603	up	yes
oar_circ_0012208	2	11	12	3.59883	0	0	0	5.58466	0.0136875	0.575603	up	yes
oar_circ_0006380	2	14	8	3.63235	0	0	0	5.58616	0.0137275	0.575603	up	yes
oar_circ_0008993	4	9	8	3.58878	0	0	0	5.57168	0.0138613	0.575603	up	yes
oar_circ_0009426	4	9	8	3.58878	0	0	0	5.57168	0.0138613	0.575603	up	yes
oar_circ_0007428	3	5	17	3.57257	0	0	0	5.56995	0.014001	0.575603	up	yes
oar_circ_0006599	0	19	13	4.19546	0	0	0	5.62294	0.0140059	0.575603	up	yes
oar_circ_0010274	17	0	0	5.99269	0	0	0	5.70012	0.0140423	0.575603	up	yes
oar_circ_0006718	6	6	6	3.63683	0	0	0	5.55928	0.0142321	0.575603	up	yes
oar_circ_0011754	9	9	0	4.52007	0	0	0	5.62265	0.0142682	0.575603	up	yes
oar_circ_0006589	0	21	10	4.18317	0	0	0	5.60994	0.0143413	0.575603	up	yes
oar_circ_0001359	3	8	12	3.50218	0	0	0	5.54964	0.0143642	0.575603	up	yes
oar_circ_0006392	5	5	10	3.55023	0	0	0	5.54501	0.0144902	0.575603	up	yes
oar_circ_0005315	4	7	10	3.49716	0	0	0	5.53885	0.0145867	0.575603	up	yes
oar_circ_0008347	6	5	7	3.59102	0	0	0	5.54229	0.0146163	0.575603	up	yes
oar_circ_0007281	2	14	7	3.52844	0	0	0	5.54325	0.0147162	0.575603	up	yes
oar_circ_0001818	4	3	16	3.52174	0	0	0	5.53133	0.0149615	0.575603	up	yes
oar_circ_0011925	0	0	0	4.77124	0	2	39	-5.52034	0.0151101	0.575603	down	yes
oar_circ_0011450	4	12	3	3.51839	0	0	0	5.50998	0.0155721	0.575603	up	yes
oar_circ_0004112	0	0	0	4.43158	0	7	27	-5.47042	0.0158027	0.575603	down	yes
oar_circ_0002125	0	0	0	4.31299	8	0	28	-5.44966	0.0162286	0.575603	down	yes
oar_circ_0005165	10	0	7	4.25247	0	0	0	5.5369	0.0162876	0.575603	up	yes
oar_circ_0001341	0	23	5	3.96307	0	0	0	5.51274	0.0168306	0.575603	up	yes
oar_circ_0000532	3	7	11	3.24856	0	0	0	5.44387	0.0169585	0.575603	up	yes
oar_circ_0012929	0	15	15	3.80441	0	0	0	5.4992	0.0169665	0.575603	up	yes
oar_circ_0012054	3	5	14	3.26085	0	0	0	5.44519	0.0169869	0.575603	up	yes
oar_circ_0002542	8	0	12	4.06699	0	0	0	5.50487	0.0170067	0.575603	up	yes
oar_circ_0011050	9	0	9	4.10778	0	0	0	5.5044	0.0170609	0.575603	up	yes
oar_circ_0010142	5	7	5	3.33013	0	0	0	5.44296	0.0170701	0.575603	up	yes
oar_circ_0003976	4	10	4	3.32286	0	0	0	5.44293	0.0171432	0.575603	up	yes
oar_circ_0000514	5	4	9	3.29661	0	0	0	5.4339	0.0172874	0.575603	up	yes
oar_circ_0005423	10	0	6	4.14857	0	0	0	5.49792	0.0173117	0.575603	up	yes
oar_circ_0007323	4	9	5	3.27705	0	0	0	5.43154	0.0173694	0.575603	up	yes
oar_circ_0011872	0	0	0	4.23063	0	6	27	-5.40601	0.0174703	0.575603	down	yes
oar_circ_0011755	0	3	0	10.0734	21	8	44	-3.85289	0.0175093	0.575603	down	yes
oar_circ_0007072	0	0	0	4.20752	0	7	25	-5.40205	0.0175263	0.575603	down	yes
oar_circ_0003358	0	16	13	3.74631	0	0	0	5.47572	0.0176012	0.575603	up	yes
oar_circ_0007435	2	12	7	3.229	0	0	0	5.42551	0.0176237	0.575603	up	yes
oar_circ_0013089	0	11	20	3.72507	0	0	0	5.47353	0.0176489	0.575603	up	yes
oar_circ_0007898	0	15	14	3.7005	0	0	0	5.4613	0.017984	0.575603	up	yes
oar_circ_0009979	5	3	10	3.2508	0	0	0	5.40759	0.0180736	0.575603	up	yes
oar_circ_0010700	9	0	8	4.00387	0	0	0	5.4659	0.0181013	0.575603	up	yes
oar_circ_0004651	4	7	7	3.18543	0	0	0	5.40079	0.0181235	0.575603	up	yes
oar_circ_0012645	6	6	3	3.32511	0	0	0	5.40982	0.0181532	0.575603	up	yes
oar_circ_0003094	6	3	7	3.29158	0	0	0	5.40604	0.0181761	0.575603	up	yes
oar_circ_0004706	4	3	13	3.21001	0	0	0	5.40285	0.0182125	0.575603	up	yes
oar_circ_0008047	0	12	18	3.66698	0	0	0	5.4526	0.0182152	0.575603	up	yes
oar_circ_0001117	0	0	0	4.3231	0	2	35	-5.39446	0.018234	0.575603	down	yes
oar_circ_0003471	0	0	0	4.1186	0	6	26	-5.37064	0.0184188	0.575603	down	yes
oar_circ_0010280	0	20	7	3.72173	0	0	0	5.44543	0.0185478	0.575603	up	yes
oar_circ_0003285	0	16	12	3.6424	0	0	0	5.43664	0.0186857	0.575603	up	yes
oar_circ_0003285	0	16	12	3.6424	0	0	0	5.43664	0.0186857	0.575603	up	yes
oar_circ_0004135	3	6	11	3.09884	0	0	0	5.37651	0.0188152	0.575603	up	yes
oar_circ_0008888	4	9	4	3.17315	0	0	0	5.37877	0.0188907	0.575603	up	yes
oar_circ_0003423	0	0	0	4.21107	0	2	34	-5.36066	0.0191613	0.575603	down	yes
oar_circ_0011838	0	10	20	3.57536	0	0	0	5.41808	0.0192042	0.575603	up	yes
oar_circ_0002120	2	2	21	3.18654	0	0	0	5.38164	0.0192152	0.575603	up	yes
oar_circ_0000277	5	5	6	3.1346	0	0	0	5.35816	0.0194079	0.575603	up	yes
oar_circ_0001447	5	5	6	3.1346	0	0	0	5.35816	0.0194079	0.575603	up	yes
oar_circ_0004675	0	0	0	3.94192	7	0	26	-5.3277	0.0195345	0.575603	down	yes
oar_circ_0010710	0	0	0	3.98401	5	0	29	-5.33007	0.0196003	0.575603	down	yes
oar_circ_0002657	4	7	6	3.08153	0	0	0	5.34997	0.0196046	0.575603	up	yes
oar_circ_0013005	10	0	4	3.94075	0	0	0	5.41267	0.0197553	0.575603	up	yes
oar_circ_0010711	7	9	0	3.81505	0	0	0	5.40422	0.0198776	0.575603	up	yes
oar_circ_0009164	0	0	2	7.00456	3	11	37	-4.09757	0.0198801	0.575603	down	yes
oar_circ_0008214	0	0	0	3.85773	11	0	20	-5.30818	0.019985	0.575603	down	yes
oar_circ_0002801	0	0	0	4.10317	2	0	34	-5.32983	0.0200341	0.575603	down	yes
oar_circ_0006676	14	0	0	4.93516	0	0	0	5.45623	0.0200726	0.575603	up	yes
oar_circ_0008194	6	5	3	3.17539	0	0	0	5.34154	0.0201319	0.575603	up	yes
oar_circ_0007258	4	6	7	3.03572	0	0	0	5.33139	0.0201379	0.575603	up	yes
oar_circ_0008896	4	6	7	3.03572	0	0	0	5.33139	0.0201379	0.575603	up	yes
oar_circ_0000298	0	0	0	3.99878	19	6	0	-5.31274	0.0201752	0.575603	down	yes
oar_circ_0004915	5	7	3	3.12231	0	0	0	5.33437	0.020288	0.575603	up	yes
oar_circ_0009370	2	15	2	3.15862	0	0	0	5.34574	0.0203659	0.575603	up	yes
oar_circ_0002659	0	18	8	3.5262	0	0	0	5.38077	0.0203882	0.575603	up	yes
oar_circ_0001242	5	6	4	3.0765	0	0	0	5.32192	0.0205752	0.575603	up	yes
oar_circ_0004336	5	13	0	3.7089	0	0	0	5.37907	0.0206324	0.575603	up	yes
oar_circ_0001772	0	0	0	3.9354	9	13	0	-5.28931	0.0208243	0.575603	down	yes
oar_circ_0012615	4	8	4	3.02343	0	0	0	5.31071	0.020907	0.575603	up	yes
oar_circ_0001219	0	21	4	3.55972	0	0	0	5.36458	0.0210602	0.575603	up	yes
oar_circ_0009779	0	21	4	3.55972	0	0	0	5.36458	0.0210602	0.575603	up	yes
oar_circ_0006531	8	15	22	7.75376	0	2	0	3.83252	0.021109	0.575603	up	yes
oar_circ_0004316	3	7	8	2.93683	0	0	0	5.29822	0.0211594	0.575603	up	yes
oar_circ_0011139	4	15	0	3.65582	0	0	0	5.3617	0.0211992	0.575603	up	yes
oar_circ_0005899	0	0	0	3.987	0	2	32	-5.28987	0.0212338	0.575603	down	yes
oar_circ_0002619	2	5	14	2.90833	0	0	0	5.28771	0.0216678	0.575603	up	yes
oar_circ_0005056	0	18	7	3.42229	0	0	0	5.33654	0.0217886	0.575603	up	yes
oar_circ_0006354	3	4	12	2.90331	0	0	0	5.27835	0.0218782	0.575603	up	yes
oar_circ_0004755	0	0	0	3.71785	7	0	24	-5.24965	0.0219067	0.575603	down	yes
oar_circ_0010262	0	0	7	14.3208	9	12	88	-3.64297	0.0219638	0.575603	down	yes
oar_circ_0012340	0	17	8	3.37648	0	0	0	5.32382	0.0221654	0.575603	up	yes
oar_circ_0012509	6	5	2	3.07148	0	0	0	5.27895	0.0222376	0.575603	up	yes
oar_circ_0004427	3	8	6	2.87873	0	0	0	5.2638	0.022312	0.575603	up	yes
oar_circ_0012641	3	8	6	2.87873	0	0	0	5.2638	0.022312	0.575603	up	yes
oar_circ_0007511	5	12	0	3.55918	0	0	0	5.32277	0.0223972	0.575603	up	yes
oar_circ_0005973	0	11	16	3.30944	0	0	0	5.31403	0.022401	0.575603	up	yes
oar_circ_0006233	0	11	16	3.30944	0	0	0	5.31403	0.022401	0.575603	up	yes
oar_circ_0005185	4	5	7	2.886	0	0	0	5.25707	0.0225054	0.575603	up	yes
oar_circ_0003839	0	5	25	3.34631	0	0	0	5.31426	0.0225292	0.575603	up	yes
oar_circ_0000835	0	16	9	3.33067	0	0	0	5.30988	0.022595	0.575603	up	yes
oar_circ_0007222	15	29	24	12.9271	0	4	0	3.59312	0.0227926	0.575603	up	yes
oar_circ_0000694	13	0	0	4.58265	0	0	0	5.36135	0.0229409	0.575603	up	yes
oar_circ_0008006	13	0	0	4.58265	0	0	0	5.36135	0.0229409	0.575603	up	yes
oar_circ_0011337	13	0	0	4.58265	0	0	0	5.36135	0.0229409	0.575603	up	yes
oar_circ_0013193	13	0	0	4.58265	0	0	0	5.36135	0.0229409	0.575603	up	yes
oar_circ_0004110	0	15	10	3.28486	0	0	0	5.29485	0.0230741	0.575603	up	yes
oar_circ_0004520	10	0	2	3.73293	0	0	0	5.31008	0.0231258	0.575603	up	yes
oar_circ_0000725	0	0	0	3.73981	0	3	28	-5.22217	0.0231856	0.575603	down	yes
oar_circ_0013441	0	12	14	3.25134	0	0	0	5.28882	0.0232407	0.575603	up	yes
oar_circ_0003727	0	18	6	3.31838	0	0	0	5.29001	0.0233485	0.575603	up	yes
oar_circ_0006474	0	0	0	3.70477	17	6	0	-5.21089	0.0233795	0.575603	down	yes
oar_circ_0002956	0	0	0	3.68051	10	11	0	-5.20248	0.0235904	0.575603	down	yes
oar_circ_0007377	4	6	5	2.8279	0	0	0	5.22154	0.0237543	0.575603	up	yes
oar_circ_0010693	3	16	0	3.45303	0	0	0	5.28354	0.0237974	0.575603	up	yes
oar_circ_0004040	0	13	12	3.19324	0	0	0	5.26181	0.0241772	0.575603	up	yes
oar_circ_0005878	0	13	12	3.19324	0	0	0	5.26181	0.0241772	0.575603	up	yes
oar_circ_0012354	0	13	12	3.19324	0	0	0	5.26181	0.0241772	0.575603	up	yes
oar_circ_0005444	4	17	30	7.47442	0	2	0	3.78081	0.0242712	0.575603	up	yes
oar_circ_0005354	4	3	9	2.79438	0	0	0	5.20433	0.0244062	0.575603	up	yes
oar_circ_0009816	4	5	6	2.78209	0	0	0	5.20102	0.0244451	0.575603	up	yes
oar_circ_0001399	0	3	27	3.25469	0	0	0	5.25834	0.024568	0.575603	up	yes
oar_circ_0001592	8	0	6	3.44354	0	0	0	5.25638	0.0246312	0.575603	up	yes
oar_circ_0004469	0	15	9	3.18095	0	0	0	5.24884	0.0246737	0.575603	up	yes
oar_circ_0005644	5	0	15	3.32118	0	0	0	5.24965	0.0247724	0.575603	up	yes
oar_circ_0008806	2	18	0	3.39996	0	0	0	5.25474	0.0249083	0.575603	up	yes
oar_circ_0004803	0	4	25	3.19659	0	0	0	5.2461	0.0249096	0.575603	up	yes
oar_circ_0005045	0	18	5	3.21448	0	0	0	5.24075	0.0251021	0.575603	up	yes
oar_circ_0007964	0	7	20	3.1262	0	0	0	5.23277	0.0252477	0.575603	up	yes
oar_circ_0009586	0	0	0	3.55777	16	6	0	-5.15639	0.0252628	0.575603	down	yes
oar_circ_0001608	0	0	0	3.59688	19	4	0	-5.16073	0.0252646	0.575603	down	yes
oar_circ_0010776	0	0	0	3.51866	13	8	0	-5.14482	0.0256062	0.575603	down	yes
oar_circ_0002506	2	9	6	2.67594	0	0	0	5.16487	0.0258742	0.575603	up	yes
oar_circ_0009468	0	16	7	3.12286	0	0	0	5.21569	0.0259196	0.575603	up	yes
oar_circ_0010626	0	16	7	3.12286	0	0	0	5.21569	0.0259196	0.575603	up	yes
oar_circ_0008560	4	6	4	2.72399	0	0	0	5.16119	0.0259741	0.575603	up	yes
oar_circ_0011767	4	6	4	2.72399	0	0	0	5.16119	0.0259741	0.575603	up	yes
oar_circ_0009778	6	8	0	3.31282	0	0	0	5.21477	0.0261276	0.575603	up	yes
oar_circ_0001615	6	0	11	3.25806	0	0	0	5.21155	0.0261445	0.575603	up	yes
oar_circ_0008922	0	10	15	3.05581	0	0	0	5.20523	0.0262088	0.575603	up	yes
oar_circ_0009833	0	10	15	3.05581	0	0	0	5.20523	0.0262088	0.575603	up	yes
oar_circ_0010493	0	10	15	3.05581	0	0	0	5.20523	0.0262088	0.575603	up	yes
oar_circ_0004412	0	0	0	3.50382	17	5	0	-5.13185	0.0262154	0.575603	down	yes
oar_circ_0009133	0	0	0	3.47955	10	10	0	-5.12698	0.0262599	0.575603	down	yes
oar_circ_0013016	0	0	0	3.46471	14	7	0	-5.12296	0.0264329	0.575603	down	yes
oar_circ_0002468	0	15	8	3.07705	0	0	0	5.2007	0.0264436	0.575603	up	yes
oar_circ_0004485	4	3	8	2.69047	0	0	0	5.14836	0.0264436	0.575603	up	yes
oar_circ_0010061	12	0	0	4.23014	0	0	0	5.25762	0.0264558	0.575603	up	yes
oar_circ_0012799	3	5	8	2.63739	0	0	0	5.14289	0.0265497	0.575603	up	yes
oar_circ_0013085	5	3	5	2.73126	0	0	0	5.14457	0.0266804	0.575603	up	yes
oar_circ_0009755	0	19	3	3.15638	0	0	0	5.19493	0.0269309	0.575603	up	yes
oar_circ_0009886	0	7	19	3.02229	0	0	0	5.18713	0.026933	0.575603	up	yes
oar_circ_0011049	0	0	0	3.42561	11	9	0	-5.10649	0.0270296	0.575603	down	yes
oar_circ_0003957	0	11	13	2.99771	0	0	0	5.17778	0.0272459	0.575603	up	yes
oar_circ_0007575	2	11	3	2.66365	0	0	0	5.13376	0.0273119	0.575603	up	yes
oar_circ_0004809	0	0	0	3.35748	0	5	21	-5.09316	0.0275523	0.575603	down	yes
oar_circ_0009355	4	4	6	2.63237	0	0	0	5.11772	0.0275698	0.575603	up	yes
oar_circ_0002751	3	4	9	2.59158	0	0	0	5.11576	0.0276315	0.575603	up	yes
oar_circ_0006911	3	4	9	2.59158	0	0	0	5.11576	0.0276315	0.575603	up	yes
oar_circ_0010981	2	10	4	2.61784	0	0	0	5.12095	0.027673	0.575603	up	yes
oar_circ_0009564	0	0	0	3.37166	12	8	0	-5.08547	0.0278416	0.575603	down	yes
oar_circ_0010437	0	16	6	3.01895	0	0	0	5.1649	0.0278732	0.575603	up	yes
oar_circ_0004345	0	0	0	3.3865	8	11	0	-5.0852	0.0278832	0.575603	down	yes
oar_circ_0000279	6	0	10	3.15415	0	0	0	5.1643	0.0279392	0.575603	up	yes
oar_circ_0011084	6	0	10	3.15415	0	0	0	5.1643	0.0279392	0.575603	up	yes
oar_circ_0006425	7	0	7	3.19494	0	0	0	5.16505	0.0279563	0.575603	up	yes
oar_circ_0013219	7	0	7	3.19494	0	0	0	5.16505	0.0279563	0.575603	up	yes
oar_circ_0000106	5	2	6	2.68545	0	0	0	5.11262	0.0280191	0.575603	up	yes
oar_circ_0001704	5	0	13	3.11337	0	0	0	5.15871	0.0281502	0.575603	up	yes
oar_circ_0008918	3	14	0	3.15359	0	0	0	5.16184	0.0282223	0.575603	up	yes
oar_circ_0013084	0	15	7	2.97314	0	0	0	5.15017	0.0284117	0.575603	up	yes
oar_circ_0003428	8	0	4	3.23573	0	0	0	5.15538	0.0284661	0.575603	up	yes
oar_circ_0012415	8	3	0	3.26925	0	0	0	5.15455	0.0286038	0.575603	up	yes
oar_circ_0009777	4	3	7	2.58656	0	0	0	5.08934	0.0287441	0.575603	up	yes
oar_circ_0003245	0	0	0	3.31771	13	7	0	-5.06298	0.0287463	0.575603	down	yes
oar_circ_0002063	6	2	3	2.72623	0	0	0	5.09886	0.0288029	0.575603	up	yes
oar_circ_0006075	0	5	21	2.93067	0	0	0	5.13756	0.02894	0.575603	up	yes
oar_circ_0010285	5	9	0	3.11002	0	0	0	5.13479	0.0292041	0.575603	up	yes
oar_circ_0002461	0	0	0	3.34739	5	13	0	-5.05416	0.0292733	0.575603	down	yes
oar_circ_0011259	3	8	3	2.56701	0	0	0	5.07953	0.0292779	0.575603	up	yes
oar_circ_0000551	3	0	19	3.0318	0	0	0	5.13205	0.0293162	0.575603	up	yes
oar_circ_0008642	0	17	4	2.96085	0	0	0	5.12273	0.0296637	0.575603	up	yes
oar_circ_0001926	0	13	9	2.88152	0	0	0	5.11617	0.0297288	0.575603	up	yes
oar_circ_0005527	0	0	0	3.29344	6	12	0	-5.03857	0.0298316	0.575603	down	yes
oar_circ_0002498	6	0	9	3.05024	0	0	0	5.11492	0.0299199	0.575603	up	yes
oar_circ_0003665	6	0	9	3.05024	0	0	0	5.11492	0.0299199	0.575603	up	yes
oar_circ_0012559	6	0	9	3.05024	0	0	0	5.11492	0.0299199	0.575603	up	yes
oar_circ_0002256	4	11	0	3.05695	0	0	0	5.11734	0.0299373	0.575603	up	yes
oar_circ_0004611	4	4	5	2.52846	0	0	0	5.05502	0.0301298	0.575603	up	yes
oar_circ_0008927	0	4	22	2.88486	0	0	0	5.10942	0.0301453	0.575603	up	yes
oar_circ_0002476	0	0	0	3.22465	11	8	0	-5.02372	0.0303253	0.575603	down	yes
oar_circ_0006329	0	12	10	2.83571	0	0	0	5.0972	0.0304997	0.575603	up	yes
oar_circ_0006883	0	12	10	2.83571	0	0	0	5.0972	0.0304997	0.575603	up	yes
oar_circ_0011419	0	12	10	2.83571	0	0	0	5.0972	0.0304997	0.575603	up	yes
oar_circ_0011969	5	2	5	2.58154	0	0	0	5.0511	0.0305446	0.575603	up	yes
oar_circ_0003534	0	7	17	2.81447	0	0	0	5.09009	0.0308174	0.575603	up	yes
oar_circ_0001222	11	0	0	3.87763	0	0	0	5.14349	0.0308178	0.575603	up	yes
oar_circ_0009861	11	0	0	3.87763	0	0	0	5.14349	0.0308178	0.575603	up	yes
oar_circ_0010028	11	0	0	3.87763	0	0	0	5.14349	0.0308178	0.575603	up	yes
oar_circ_0013144	11	0	0	3.87763	0	0	0	5.14349	0.0308178	0.575603	up	yes
oar_circ_0004649	0	0	0	3.20981	15	5	0	-5.01331	0.0308729	0.575603	down	yes
oar_circ_0008743	2	9	4	2.46812	0	0	0	5.03948	0.0309616	0.575603	up	yes
oar_circ_0005494	0	14	7	2.82342	0	0	0	5.08076	0.0312584	0.575603	up	yes
oar_circ_0003686	0	11	11	2.7899	0	0	0	5.07702	0.0313453	0.575603	up	yes
oar_circ_0005965	0	11	11	2.7899	0	0	0	5.07702	0.0313453	0.575603	up	yes
oar_circ_0011251	0	11	11	2.7899	0	0	0	5.07702	0.0313453	0.575603	up	yes
oar_circ_0001526	4	3	6	2.48265	0	0	0	5.02688	0.0313574	0.575603	up	yes
oar_circ_0002736	7	4	0	3.06645	0	0	0	5.08257	0.0314623	0.575603	up	yes
oar_circ_0012882	7	4	0	3.06645	0	0	0	5.08257	0.0314623	0.575603	up	yes
oar_circ_0007052	6	6	0	3.01338	0	0	0	5.07667	0.0316392	0.575603	up	yes
oar_circ_0008575	6	6	0	3.01338	0	0	0	5.07667	0.0316392	0.575603	up	yes
oar_circ_0004729	4	6	2	2.51617	0	0	0	5.02301	0.031787	0.575603	up	yes
oar_circ_0003991	0	8	15	2.75638	0	0	0	5.06272	0.0319713	0.575603	up	yes
oar_circ_0011736	6	0	8	2.94634	0	0	0	5.06317	0.0321147	0.575603	up	yes
oar_circ_0011636	0	4	21	2.78095	0	0	0	5.06004	0.0322404	0.575603	up	yes
oar_circ_0006420	5	0	11	2.90555	0	0	0	5.05953	0.0322486	0.575603	up	yes
oar_circ_0005454	0	10	12	2.74409	0	0	0	5.05566	0.0322677	0.575603	up	yes
oar_circ_0007630	0	10	12	2.74409	0	0	0	5.05566	0.0322677	0.575603	up	yes
oar_circ_0007906	7	0	5	2.98712	0	0	0	5.05992	0.0323397	0.575603	up	yes
oar_circ_0004460	4	0	14	2.86476	0	0	0	5.04992	0.0326954	0.575603	up	yes
oar_circ_0006791	0	12	9	2.7318	0	0	0	5.04371	0.0328206	0.575603	up	yes
oar_circ_0000919	4	10	0	2.90723	0	0	0	5.0471	0.0329235	0.575603	up	yes
oar_circ_0012018	4	2	7	2.43684	0	0	0	4.99129	0.0330558	0.575603	up	yes
oar_circ_0005915	4	4	4	2.42455	0	0	0	4.98801	0.0330847	0.575603	up	yes
oar_circ_0008488	0	5	19	2.72285	0	0	0	5.03796	0.0331528	0.575603	up	yes
oar_circ_0008488	0	5	19	2.72285	0	0	0	5.03796	0.0331528	0.575603	up	yes
oar_circ_0001853	0	9	13	2.69828	0	0	0	5.03312	0.0332706	0.575603	up	yes
oar_circ_0008441	0	9	13	2.69828	0	0	0	5.03312	0.0332706	0.575603	up	yes
oar_circ_0010545	2	4	10	2.34298	0	0	0	4.98048	0.0334531	0.575603	up	yes
oar_circ_0006374	5	2	4	2.47763	0	0	0	4.9853	0.0334578	0.575603	up	yes
oar_circ_0001221	2	6	7	2.33069	0	0	0	4.97375	0.0336918	0.575603	up	yes
oar_circ_0013139	8	0	2	3.02791	0	0	0	5.03514	0.0337052	0.575603	up	yes
oar_circ_0011581	0	14	6	2.71951	0	0	0	5.02471	0.0337549	0.575603	up	yes
oar_circ_0011581	0	14	6	2.71951	0	0	0	5.02471	0.0337549	0.575603	up	yes
oar_circ_0013212	8	28	77	16.2189	0	6	0	3.33326	0.0342301	0.575603	up	yes
oar_circ_0004916	0	13	7	2.6737	0	0	0	5.00698	0.0345281	0.575603	up	yes
oar_circ_0000739	3	5	5	2.32567	0	0	0	4.95247	0.0346263	0.575603	up	yes
oar_circ_0008167	3	5	5	2.32567	0	0	0	4.95247	0.0346263	0.575603	up	yes
oar_circ_0001038	5	0	10	2.80164	0	0	0	5.00646	0.0346295	0.575603	up	yes
oar_circ_0001289	5	0	10	2.80164	0	0	0	5.00646	0.0346295	0.575603	up	yes
oar_circ_0005859	5	0	10	2.80164	0	0	0	5.00646	0.0346295	0.575603	up	yes
oar_circ_0005877	10	6	40	9.18262	0	3	0	3.48722	0.0349058	0.575603	up	yes
oar_circ_0004159	2	5	8	2.28488	0	0	0	4.94607	0.0349826	0.575603	up	yes
oar_circ_0002186	6	5	0	2.86366	0	0	0	5.00091	0.0350333	0.575603	up	yes
oar_circ_0008628	6	5	0	2.86366	0	0	0	5.00091	0.0350333	0.575603	up	yes
oar_circ_0011572	0	0	0	3.00886	15	4	0	-4.91923	0.0351371	0.575603	down	yes
oar_circ_0004546	0	12	8	2.62789	0	0	0	4.98752	0.0354077	0.575603	up	yes
oar_circ_0006787	0	0	0	2.88439	12	0	10	-4.90352	0.0354437	0.575603	down	yes
oar_circ_0010588	0	0	0	2.96975	12	6	0	-4.90846	0.0354909	0.575603	down	yes
oar_circ_0002976	5	7	0	2.81059	0	0	0	4.98925	0.0355441	0.575603	up	yes
oar_circ_0012022	0	7	15	2.60666	0	0	0	4.98428	0.0355471	0.575603	up	yes
oar_circ_0011319	2	7	5	2.2726	0	0	0	4.93062	0.0357647	0.575603	up	yes
oar_circ_0009295	7	18	10	6.6035	0	2	0	3.57524	0.0362691	0.575603	up	yes
oar_circ_0004895	10	0	0	3.52511	0	0	0	5.01682	0.0363174	0.575603	up	yes
oar_circ_0013410	10	0	0	3.52511	0	0	0	5.01682	0.0363174	0.575603	up	yes
oar_circ_0003407	0	11	9	2.58208	0	0	0	4.96651	0.0363894	0.575603	up	yes
oar_circ_0002788	0	0	0	2.93065	9	8	0	-4.88886	0.0363929	0.575603	down	yes
oar_circ_0001056	4	4	3	2.32065	0	0	0	4.91512	0.0365836	0.575603	up	yes
oar_circ_0005344	0	4	19	2.57314	0	0	0	4.95454	0.0371017	0.575603	up	yes
oar_circ_0002561	6	0	6	2.73852	0	0	0	4.95187	0.0372689	0.575603	up	yes
oar_circ_0006019	6	0	6	2.73852	0	0	0	4.95187	0.0372689	0.575603	up	yes
oar_circ_0009110	6	0	6	2.73852	0	0	0	4.95187	0.0372689	0.575603	up	yes
oar_circ_0012463	5	0	9	2.69773	0	0	0	4.95076	0.0372746	0.575603	up	yes
oar_circ_0000588	0	0	0	2.89154	6	10	0	-4.86146	0.037808	0.575603	down	yes
oar_circ_0002300	0	7	14	2.50275	0	0	0	4.9276	0.0383049	0.575603	up	yes
oar_circ_0007698	0	12	7	2.52398	0	0	0	4.92828	0.0383061	0.575603	up	yes
oar_circ_0011615	0	12	7	2.52398	0	0	0	4.92828	0.0383061	0.575603	up	yes
oar_circ_0007056	0	0	0	2.86186	14	4	0	-4.85073	0.038439	0.575603	down	yes
oar_circ_0011087	0	0	0	2.86186	14	4	0	-4.85073	0.038439	0.575603	down	yes
oar_circ_0004781	3	0	15	2.61616	0	0	0	4.92787	0.0384901	0.575603	up	yes
oar_circ_0007395	2	8	3	2.2145	0	0	0	4.87742	0.0385697	0.575603	up	yes
oar_circ_0002980	0	9	11	2.49046	0	0	0	4.92015	0.0386611	0.575603	up	yes
oar_circ_0004206	0	9	11	2.49046	0	0	0	4.92015	0.0386611	0.575603	up	yes
oar_circ_0009120	0	0	0	2.83759	7	9	0	-4.83904	0.0388968	0.575603	down	yes
oar_circ_0012216	0	0	0	2.83759	7	9	0	-4.83904	0.0388968	0.575603	down	yes
oar_circ_0009067	4	22	7	5.72522	2	0	0	3.63218	0.0389946	0.575603	up	yes
oar_circ_0004294	6	4	0	2.71394	0	0	0	4.919	0.0390253	0.575603	up	yes
oar_circ_0004225	12	35	24	12.9688	0	5	0	3.2719	0.0390617	0.575603	up	yes
oar_circ_0008496	0	15	3	2.5575	0	0	0	4.91431	0.0392473	0.575603	up	yes
oar_circ_0012631	17	9	11	9.08601	0	3	0	3.44244	0.0392524	0.575603	up	yes
oar_circ_0001542	7	15	12	6.36216	0	2	0	3.52343	0.0393017	0.575603	up	yes
oar_circ_0008775	0	11	8	2.47817	0	0	0	4.90694	0.0393607	0.575603	up	yes
oar_circ_0009348	2	7	4	2.16869	0	0	0	4.85758	0.0394495	0.575603	up	yes
oar_circ_0012275	2	7	4	2.16869	0	0	0	4.85758	0.0394495	0.575603	up	yes
oar_circ_0005172	3	4	5	2.17595	0	0	0	4.85302	0.0395363	0.575603	up	yes
oar_circ_0001905	4	2	5	2.22903	0	0	0	4.85436	0.0396814	0.575603	up	yes
oar_circ_0011351	0	6	15	2.45694	0	0	0	4.90014	0.0397248	0.575603	up	yes
oar_circ_0012065	0	6	15	2.45694	0	0	0	4.90014	0.0397248	0.575603	up	yes
oar_circ_0002198	0	8	12	2.44465	0	0	0	4.89485	0.039959	0.575603	up	yes
oar_circ_0007784	0	8	12	2.44465	0	0	0	4.89485	0.039959	0.575603	up	yes
oar_circ_0013328	0	0	0	2.78364	8	8	0	-4.8156	0.0400717	0.575603	down	yes
oar_circ_0000309	5	0	8	2.59383	0	0	0	4.89217	0.0402256	0.575603	up	yes
oar_circ_0005666	4	8	0	2.60779	0	0	0	4.89288	0.0403023	0.575603	up	yes
oar_circ_0002861	6	0	5	2.63461	0	0	0	4.89102	0.0403551	0.575603	up	yes
oar_circ_0008785	6	0	5	2.63461	0	0	0	4.89102	0.0403551	0.575603	up	yes
oar_circ_0009853	6	0	5	2.63461	0	0	0	4.89102	0.0403551	0.575603	up	yes
oar_circ_0010647	6	0	5	2.63461	0	0	0	4.89102	0.0403551	0.575603	up	yes
oar_circ_0001441	0	0	0	2.7688	12	5	0	-4.80852	0.0405172	0.575603	down	yes
oar_circ_0005554	0	10	9	2.43236	0	0	0	4.88393	0.0405352	0.575603	up	yes
oar_circ_0008181	0	13	5	2.46588	0	0	0	4.88495	0.0405996	0.575603	up	yes
oar_circ_0002554	4	0	11	2.55304	0	0	0	4.88486	0.0406123	0.575603	up	yes
oar_circ_0008449	4	0	11	2.55304	0	0	0	4.88486	0.0406123	0.575603	up	yes
oar_circ_0009500	2	6	5	2.12288	0	0	0	4.83299	0.0406599	0.575603	up	yes
oar_circ_0005017	3	3	6	2.13014	0	0	0	4.82063	0.041278	0.575603	up	yes
oar_circ_0010659	0	5	16	2.41113	0	0	0	4.87072	0.0412997	0.575603	up	yes
oar_circ_0007389	0	7	13	2.39884	0	0	0	4.86802	0.0413747	0.575603	up	yes
oar_circ_0012658	0	7	13	2.39884	0	0	0	4.86802	0.0413747	0.575603	up	yes
oar_circ_0011294	3	0	14	2.51225	0	0	0	4.87063	0.0414278	0.575603	up	yes
oar_circ_0000658	3	10	0	2.55472	0	0	0	4.87049	0.0415268	0.575603	up	yes
oar_circ_0006973	3	10	0	2.55472	0	0	0	4.87049	0.0415268	0.575603	up	yes
oar_circ_0006953	0	12	6	2.42007	0	0	0	4.8656	0.0415728	0.575603	up	yes
oar_circ_0011151	3	6	2	2.16366	0	0	0	4.81931	0.0416318	0.575603	up	yes
oar_circ_0002309	7	0	2	2.6754	0	0	0	4.86926	0.0417574	0.575603	up	yes
oar_circ_0010089	7	0	2	2.6754	0	0	0	4.86926	0.0417574	0.575603	up	yes
oar_circ_0002711	0	9	10	2.38655	0	0	0	4.8591	0.0418268	0.575603	up	yes
oar_circ_0010870	0	3	19	2.42342	0	0	0	4.86323	0.0418438	0.575603	up	yes
oar_circ_0001578	0	0	0	2.71486	13	4	0	-4.77711	0.0422753	0.575603	down	yes
oar_circ_0004430	0	0	0	2.75396	16	2	0	-4.77628	0.0426946	0.575603	down	yes
oar_circ_0009329	0	11	7	2.37426	0	0	0	4.84393	0.0426983	0.575603	up	yes
oar_circ_0009821	0	11	7	2.37426	0	0	0	4.84393	0.0426983	0.575603	up	yes
oar_circ_0003952	0	6	14	2.35303	0	0	0	4.83952	0.0429268	0.575603	up	yes
oar_circ_0001268	0	0	0	2.67575	10	6	0	-4.7623	0.0429367	0.575603	down	yes
oar_circ_0002238	0	0	0	2.63904	0	7	11	-4.75841	0.0430001	0.575603	down	yes
oar_circ_0006232	0	0	0	3.41618	0	17	0	-4.82677	0.0432494	0.575603	down	yes
oar_circ_0002846	9	0	0	3.1726	0	0	0	4.87473	0.0433795	0.575603	up	yes
oar_circ_0006485	9	0	0	3.1726	0	0	0	4.87473	0.0433795	0.575603	up	yes
oar_circ_0008325	9	0	0	3.1726	0	0	0	4.87473	0.0433795	0.575603	up	yes
oar_circ_0009928	9	0	0	3.1726	0	0	0	4.87473	0.0433795	0.575603	up	yes
oar_circ_0010757	9	0	0	3.1726	0	0	0	4.87473	0.0433795	0.575603	up	yes
oar_circ_0011276	9	0	0	3.1726	0	0	0	4.87473	0.0433795	0.575603	up	yes
oar_circ_0003559	5	0	7	2.48992	0	0	0	4.83034	0.0435337	0.575603	up	yes
oar_circ_0009419	5	0	7	2.48992	0	0	0	4.83034	0.0435337	0.575603	up	yes
oar_circ_0012608	5	0	7	2.48992	0	0	0	4.83034	0.0435337	0.575603	up	yes
oar_circ_0000166	0	14	3	2.40778	0	0	0	4.83238	0.0435681	0.575603	up	yes
oar_circ_0002510	3	4	4	2.07204	0	0	0	4.77563	0.0437471	0.575603	up	yes
oar_circ_0011529	0	0	6	9.52563	24	5	39	-3.26642	0.0437723	0.575603	down	yes
oar_circ_0010758	6	0	4	2.5307	0	0	0	4.82553	0.0439043	0.575603	up	yes
oar_circ_0009089	0	10	8	2.32845	0	0	0	4.82007	0.0439638	0.575603	up	yes
oar_circ_0002762	5	5	0	2.51115	0	0	0	4.82299	0.0440556	0.575603	up	yes
oar_circ_0005945	5	5	0	2.51115	0	0	0	4.82299	0.0440556	0.575603	up	yes
oar_circ_0008196	5	5	0	2.51115	0	0	0	4.82299	0.0440556	0.575603	up	yes
oar_circ_0009949	0	2	20	2.37761	0	0	0	4.822	0.044227	0.575603	up	yes
oar_circ_0001877	0	13	4	2.36197	0	0	0	4.8176	0.0442942	0.575603	up	yes
oar_circ_0006191	0	13	4	2.36197	0	0	0	4.8176	0.0442942	0.575603	up	yes
oar_circ_0008679	0	13	4	2.36197	0	0	0	4.8176	0.0442942	0.575603	up	yes
oar_circ_0010221	0	13	4	2.36197	0	0	0	4.8176	0.0442942	0.575603	up	yes
oar_circ_0005037	2	2	10	2.04354	0	0	0	4.76775	0.0445017	0.575603	up	yes
oar_circ_0012662	0	0	0	2.59635	0	4	16	-4.73387	0.0445444	0.575603	down	yes
oar_circ_0008077	0	0	0	2.6218	11	5	0	-4.73237	0.0446523	0.575603	down	yes
oar_circ_0012015	3	0	13	2.40834	0	0	0	4.8105	0.0446975	0.575603	up	yes
oar_circ_0003259	0	7	12	2.29493	0	0	0	4.80484	0.0447981	0.575603	up	yes
oar_circ_0007005	0	7	12	2.29493	0	0	0	4.80484	0.0447981	0.575603	up	yes
oar_circ_0010667	2	6	4	2.01897	0	0	0	4.75479	0.0450087	0.575603	up	yes
oar_circ_0001692	0	3	18	2.31951	0	0	0	4.80296	0.045153	0.575603	up	yes
oar_circ_0008121	0	12	5	2.31616	0	0	0	4.79885	0.0452824	0.575603	up	yes
oar_circ_0009547	0	12	5	2.31616	0	0	0	4.79885	0.0452824	0.575603	up	yes
oar_circ_0012330	15	14	18	9.9891	5	0	0	3.23818	0.0453205	0.575603	up	yes
oar_circ_0006328	0	9	9	2.28264	0	0	0	4.79446	0.0453734	0.575603	up	yes
oar_circ_0007763	0	9	9	2.28264	0	0	0	4.79446	0.0453734	0.575603	up	yes
oar_circ_0008188	0	9	9	2.28264	0	0	0	4.79446	0.0453734	0.575603	up	yes
oar_circ_0010611	0	0	0	2.58269	8	7	0	-4.71058	0.0458409	0.575603	down	yes
oar_circ_0004509	3	9	0	2.405	0	0	0	4.78491	0.0462392	0.575603	up	yes
oar_circ_0008426	3	9	0	2.405	0	0	0	4.78491	0.0462392	0.575603	up	yes
oar_circ_0005495	0	11	6	2.27035	0	0	0	4.77679	0.0464675	0.575603	up	yes
oar_circ_0013345	0	11	6	2.27035	0	0	0	4.77679	0.0464675	0.575603	up	yes
oar_circ_0002492	0	6	13	2.24912	0	0	0	4.77529	0.0465036	0.575603	up	yes
oar_circ_0002587	0	6	13	2.24912	0	0	0	4.77529	0.0465036	0.575603	up	yes
oar_circ_0011442	0	6	13	2.24912	0	0	0	4.77529	0.0465036	0.575603	up	yes
oar_circ_0012191	0	6	13	2.24912	0	0	0	4.77529	0.0465036	0.575603	up	yes
oar_circ_0001158	0	4	16	2.26141	0	0	0	4.77614	0.0465903	0.575603	up	yes
oar_circ_0006375	0	4	16	2.26141	0	0	0	4.77614	0.0465903	0.575603	up	yes
oar_circ_0003644	0	0	0	2.56785	12	4	0	-4.69966	0.0466168	0.575603	down	yes
oar_circ_0008721	0	0	0	2.56785	12	4	0	-4.69966	0.0466168	0.575603	down	yes
oar_circ_0004988	0	8	10	2.23683	0	0	0	4.76718	0.0469304	0.575603	up	yes
oar_circ_0005232	0	8	10	2.23683	0	0	0	4.76718	0.0469304	0.575603	up	yes
oar_circ_0007417	0	8	10	2.23683	0	0	0	4.76718	0.0469304	0.575603	up	yes
oar_circ_0004770	5	0	6	2.38601	0	0	0	4.76457	0.04726	0.575603	up	yes
oar_circ_0010539	5	0	6	2.38601	0	0	0	4.76457	0.04726	0.575603	up	yes
oar_circ_0010851	5	0	6	2.38601	0	0	0	4.76457	0.04726	0.575603	up	yes
oar_circ_0000103	4	0	9	2.34522	0	0	0	4.75979	0.047512	0.575603	up	yes
oar_circ_0011309	4	0	9	2.34522	0	0	0	4.75979	0.047512	0.575603	up	yes
oar_circ_0009332	0	2	19	2.2737	0	0	0	4.76077	0.047726	0.575603	up	yes
oar_circ_0000851	0	0	0	3.21523	0	16	0	-4.74426	0.0478088	0.575603	down	yes
oar_circ_0002773	0	10	7	2.22454	0	0	0	4.75247	0.0478336	0.575603	up	yes
oar_circ_0003650	0	10	7	2.22454	0	0	0	4.75247	0.0478336	0.575603	up	yes
oar_circ_0008715	0	10	7	2.22454	0	0	0	4.75247	0.0478336	0.575603	up	yes
oar_circ_0011217	0	10	7	2.22454	0	0	0	4.75247	0.0478336	0.575603	up	yes
oar_circ_0011672	0	10	7	2.22454	0	0	0	4.75247	0.0478336	0.575603	up	yes
oar_circ_0006332	6	0	3	2.42679	0	0	0	4.75512	0.0479897	0.575603	up	yes
oar_circ_0009872	3	0	12	2.30444	0	0	0	4.74702	0.0483483	0.575603	up	yes
oar_circ_0005337	0	5	14	2.20331	0	0	0	4.74376	0.0483927	0.575603	up	yes
oar_circ_0008096	0	5	14	2.20331	0	0	0	4.74376	0.0483927	0.575603	up	yes
oar_circ_0002087	0	13	3	2.25807	0	0	0	4.74444	0.0486035	0.575603	up	yes
oar_circ_0001088	0	7	11	2.19102	0	0	0	4.73822	0.0486422	0.575603	up	yes
oar_circ_0002772	3	4	3	1.96813	0	0	0	4.69141	0.0487395	0.575603	up	yes
oar_circ_0002772	3	4	3	1.96813	0	0	0	4.69141	0.0487395	0.575603	up	yes
oar_circ_0000598	0	3	17	2.2156	0	0	0	4.73951	0.0488495	0.575603	up	yes
oar_circ_0011467	0	0	0	2.48964	6	8	0	-4.65308	0.0493048	0.575603	down	yes
oar_circ_0012100	0	0	0	2.48964	6	8	0	-4.65308	0.0493048	0.575603	down	yes
oar_circ_0001743	0	9	8	2.17873	0	0	0	4.72612	0.0493724	0.575603	up	yes
oar_circ_0012320	0	0	0	2.4748	10	5	0	-4.65062	0.0494616	0.575603	down	yes
oar_circ_0000044	5	4	0	2.36143	0	0	0	4.72938	0.0494977	0.575603	up	yes
oar_circ_0011787	5	4	0	2.36143	0	0	0	4.72938	0.0494977	0.575603	up	yes

## Sheet: Table S8
Table S8 Differentially expressed mRNAs between LP and SLP
Gene	LP1_count	LP2_count	LP3_count	LP_normalize	SLP1_count	SLP2_count	SLP3_count	SLP_normalize	FoldChange	Log2FoldChange	pval	padj	Up/Down	Significant	GeneName
gene15280	473	50170	340	16396.8	383	355	458	408.124	40.176	5.32826	7.73802e-28	4.26785e-23	up	yes	GH
gene12623	190	27154	161	8847.15	211	170	242	212.251	41.6824	5.38137	1.42423e-27	4.26785e-23	up	yes	CGA
gene4551	211	15278	154	5029.13	173	152	203	180.076	27.9277	4.80363	1.51471e-21	3.02599e-17	up	yes	SCG2
gene5410	32	4361	23	1420.49	29	24	38	30.9001	45.9702	5.52263	3.72631e-19	5.58313e-15	up	yes	POMC
gene19723	29	3267	21	1066.83	27	10	27	21.6191	49.3468	5.62489	1.06142e-17	1.27226e-13	up	yes	FSHB
gene18672	0	1	0	0.321866	0	1	696	220.123	0.00146221	-9.41764	3.82125e-17	3.81691e-13	down	yes	LOC101111827
gene23619	2493	102700	2427	34556.1	2688	2282	3223	2790.61	12.383	3.63029	4.09765e-14	3.50829e-10	up	yes	PRL
gene16878	92	3390	46	1133.51	75	47	94	73.0658	15.5135	3.95545	5.82018e-11	4.36019e-07	up	yes	CHGB
gene23578	10781	2112	5791	5765.62	626	850	806	783.622	7.35765	2.87925	4.35333e-10	2.89893e-06	up	yes	SCGN
gene2171	0	0	0	0	0	0	219	69.148	#NAME?	#NAME?	2.64703e-08	0.000158642	down	yes	SST
gene14423	3	481	3	156.647	2	2	3	2.37663	65.9113	6.04245	6.07464e-08	0.000330968	up	yes	SEZ6
gene25988	4	636	1	206.251	5	9	3	5.98021	34.4889	5.10806	8.37626e-08	0.000418338	up	yes	SEZ6L2
gene1810	8	588	8	194.135	5	3	9	5.68544	34.146	5.09365	2.02533e-07	0.000933707	up	yes	POU1F1
gene7899	19	640	9	214.598	8	7	11	8.82589	24.3145	4.60375	5.7809e-07	0.00247472	up	yes	PCLO
gene18276	2	328	1	106.493	2	0	1	1.01539	104.879	6.71258	6.83122e-07	0.00272939	up	yes	ATP1A3
gene25131	10	645	9	213.403	5	8	15	9.40427	22.6921	4.50412	9.8615e-07	0.00347658	up	yes	SYT4
gene4586	9	396	2	130.859	3	2	3	2.72645	47.9962	5.58485	1.1761e-06	0.00371915	up	yes	DNER
gene17244	73	2243	46	758.406	83	47	134	88.4942	8.57013	3.09932	1.17907e-06	0.00371915	up	yes	NNAT
gene4417	40	1220	26	412.892	41	23	44	36.6276	11.2727	3.49476	1.97201e-06	0.00537211	up	yes	UNC80
gene18490	154	7671	137	2557.87	105	27	173	101.207	25.2737	4.65956	2.09838e-06	0.00546784	up	yes	LHB
gene10367	2	433	4	141.184	5	2	5	4.05759	34.795	5.12081	2.45718e-06	0.00613598	up	yes	PITX2
gene10751	4	344	1	112.266	2	0	4	1.96263	57.2021	5.838	2.76997e-06	0.00648056	up	yes	GNRHR
gene27580	36	801	41	281.257	17	29	12	20.3173	13.8433	3.79111	2.81292e-06	0.00648056	up	yes	SYP
gene24099	12	450	8	150.964	4	5	6	5.11813	29.4959	4.88244	2.91956e-06	0.00648056	up	yes	KCNJ5
gene2644	529	697	1114	721.371	1340	7173	1622	3598.14	0.200484	-2.31844	3.1029e-06	0.00664154	down	yes	MX1
gene2810	1	0	206	61.7453	0	0	0	0	Inf	Inf	8.94484e-06	0.0165409	up	yes	LOC101116279
gene5045	0	262	3	85.2235	1	1	1	1.03044	82.7058	6.36992	9.1078e-06	0.0165409	up	yes	LHX3
gene16311	1407	877	1454	1154.24	2392	3296	4995	3616.55	0.319156	-1.64766	1.21116e-05	0.0213492	down	yes	HMCN1
gene17041	25	388	22	139.234	11	4	3	6.25479	22.2603	4.4764	1.64737e-05	0.0266838	up	yes	LOC101102411
gene8799	38	643	11	222.079	15	8	26	16.3757	13.5615	3.76144	1.77344e-05	0.02797	up	yes	UNC13A
gene15895	4447	4221	3293	3726.11	12683	8938	9263	10622.8	0.350765	-1.51142	4.48228e-05	0.0610527	down	yes	DPT
gene6863	4	475	2	154.729	4	0	8	3.92525	39.4189	5.30081	4.70353e-05	0.0626426	up	yes	NEUROD4
gene701	194	121	198	158.435	288	1384	246	683.407	0.23183	-2.10886	6.44041e-05	0.0804139	down	yes	COL24A1
gene27855	42	13	25	24.725	217	263	35	182.925	0.135165	-2.88721	7.25223e-05	0.0887022	down	yes	LOC101105553
gene1922	0	417	24	141.375	1	11	14	8.78386	16.0949	4.00853	9.73595e-05	0.116699	up	yes	MYH15
gene5550	23	502	13	172.619	14	12	16	14.3279	12.0477	3.59069	0.000108769	0.127819	up	yes	LOC101113219
gene5962	37	780	128	300.755	59	29	27	39.746	7.56692	2.91971	0.000132745	0.150107	up	yes	LOC101110922
gene14087	7	278	6	93.4489	3	6	2	3.8702	24.1457	4.5937	0.00013863	0.153858	up	yes	NALCN
gene10495	246	94	204	167.734	1354	574	242	759.509	0.220846	-2.17889	0.000164198	0.175727	down	yes	SNCA
gene14065	51	24	69	44.1912	19	81	693	255.012	0.173291	-2.52874	0.000170103	0.178853	down	yes	SLC15A1
gene15928	653	379	326	422.651	1601	1454	1160	1456.86	0.290111	-1.78532	0.00020033	0.197203	down	yes	MYOC
gene21832	363	3188	195	1197.35	276	169	375	276.619	4.32853	2.11388	0.000210966	0.200692	up	yes	CHGA
gene23763	313	187	102	188.123	41	25	11	26.9378	6.98361	2.80397	0.000256005	0.239733	up	yes	HEPHL1
gene23600	11	183	4	63.5214	1	1	2	1.34619	47.1862	5.56029	0.000272246	0.247215	up	yes	NRSN1
gene12996	126	218	108	141.63	677	362	535	537.838	0.263332	-1.92504	0.00027732	0.247962	down	yes	LOC101105260
gene15267	1	0	0	0.311551	22	8	66	31.4542	0.0099049	-6.65764	0.000281343	0.247962	down	yes	LOC105613829
gene25044	18	95	11	39.4656	0	0	0	0	Inf	Inf	0.000319192	0.277243	up	yes	KNDC1
gene885	1751	1298	1208	1323.56	1670	2813	6479	3656.3	0.361994	-1.46596	0.000357507	0.301777	down	yes	LOC101107401
gene27598	526	2609	426	1130.67	234	283	307	282.052	4.00872	2.00314	0.000376262	0.313197	up	yes	PCSK1N
gene24826	8	266	6	89.898	4	9	1	4.9989	17.9836	4.16861	0.000423241	0.338209	up	yes	INA
id464722	6	1174	91	406.878	62	42	108	71.1142	5.72148	2.51639	0.000440288	0.347202	up	yes	LOC101107475
gene16763	1	183	1	59.5112	0	1	3	1.31211	45.3555	5.5032	0.000467397	0.354583	up	yes	INSM1
gene4515	10	829	15	274.416	38	35	51	42.1668	6.50785	2.70218	0.000582928	0.415906	up	yes	PTPRN
gene7701	1	109	0	35.3949	0	0	0	0	Inf	Inf	0.000752018	0.469478	up	yes	VSTM2A
gene20284	148	699	112	304.495	42	51	65	53.8245	5.65717	2.50008	0.000822135	0.501545	up	yes	RAB3C
gene16964	0	155	2	50.4856	0	2	1	1.04549	48.2889	5.59362	0.000919075	0.529635	up	yes	MYT1
gene2442	418	499	553	455.756	1555	1540	540	1276.38	0.357069	-1.48573	0.00094955	0.541985	down	yes	MED12L
gene28860	49	132	133	97.4159	135	836	163	403.727	0.241291	-2.05115	0.00121293	0.644629	down	yes	LOC101112122
gene16363	1	120	1	39.2337	1	0	0	0.349824	112.153	6.80932	0.00122618	0.644629	up	yes	RD3
gene23645	484	234	493	373.131	745	2009	341	1101.32	0.338804	-1.56148	0.00127459	0.647361	down	yes	RBM24
gene27425	28	45	17	28.2772	40	133	249	141.142	0.200346	-2.31943	0.00135933	0.672233	down	yes	SYTL5
gene1209	0	223	4	72.969	1	5	6	4.06866	17.9344	4.16466	0.00137964	0.672233	up	yes	CELF3
gene24642	282	320	691	396.926	533	3917	479	1766.91	0.224644	-2.15428	0.00150619	0.722152	down	yes	LOC101102194
gene21180	26	13	15	16.7579	8	14	320	108.945	0.15382	-2.70069	0.00158234	0.731975	down	yes	LOC101111910
gene10935	3	210	23	75.3856	5	8	1	4.98385	15.126	3.91896	0.0016011	0.731975	up	yes	MAPK10
gene2172	71	182	126	118.276	212	663	387	438.267	0.269871	-1.88966	0.00167194	0.736784	down	yes	RTP4
gene3665	438	550	964	600.972	851	3775	932	1969.37	0.305159	-1.71237	0.00179682	0.786035	down	yes	DDX58
gene21028	46	104	167	97.6085	196	1107	67	493.635	0.197734	-2.33837	0.00189736	0.810439	down	yes	LOC101110181
gene25246	361	353	439	357.008	899	1677	260	1008.48	0.354007	-1.49815	0.0019073	0.810439	down	yes	GREB1L
gene22026	87	258	52	125.654	20	22	6	16.9182	7.42716	2.89281	0.00199744	0.837136	up	yes	SIVA1
gene12365	3	228	2	74.9165	8	1	2	3.79495	19.7411	4.30313	0.00201835	0.837238	up	yes	SOGA3
gene7977	4	1	4	2.76096	0	0	136	42.9412	0.0642962	-3.95912	0.00210404	0.85499	down	yes	SLC26A4
gene28651	189	7	22	67.6971	1	4	7	4.01953	16.8421	4.074	0.00217003	0.862367	up	yes	LOC101114852
gene21839	22	616	24	212.281	28	23	59	36.8161	5.76598	2.52757	0.00263337	0.974402	up	yes	UNC79
gene5905	1206	823	1610	1120.76	1481	4869	1529	2777.43	0.403525	-1.30927	0.00272764	0.981905	down	yes	EIF2AK2
gene8664	29	29	66	38.0518	210	202	55	164.533	0.231271	-2.11235	0.00273607	0.981905	down	yes	VIPR2
gene28092	63	2389	101	818.686	41	68	190	99.1456	8.2574	3.04569	0.0028188	0.986415	up	yes	IGSF1
gene6454	18	5	43	20.0408	14	37	639	220.159	0.091029	-3.45753	0.00288161	0.99827	down	yes	PRPH
gene15735	90	146	284	159.727	700	698	340	606.912	0.26318	-1.92588	0.00296031	0.999613	down	yes	RGS1
gene21648	248	100	164	158.36	28	32	35	32.5221	4.8693	2.28371	0.00298859	1	up	yes	ISLR2
gene8054	198	86	59	106.963	7	19	20	15.6963	6.81454	2.76862	0.00309254	1	up	yes	TBX20
gene2301	7	164	2	55.5633	1	5	2	2.80568	19.8039	4.30771	0.00314598	1	up	yes	SLC7A14
gene13187	5485	4217	8053	5467.75	14488	11475	8295	11874.3	0.46047	-1.11882	0.00322273	1	down	yes	FBXO32
gene5491	2	129	1	42.442	0	0	2	0.631489	67.2094	6.07059	0.00342533	1	up	yes	ALK
gene23582	1226	553	799	798.233	950	1297	4971	2375.14	0.336078	-1.57313	0.00347754	1	down	yes	LOC101106806
gene16375	5	235	21	83.4589	3	13	7	8.00304	10.4284	3.38245	0.00351121	1	up	yes	SYT14
gene28793	2282	79	576	908.163	217	142	397	253.074	3.58852	1.84339	0.00360489	1	up	yes	LOC101120815
gene4032	55	529	31	196.647	25	52	30	37.1914	5.28744	2.40257	0.00377172	1	up	yes	CSRNP3
gene21771	28	53	46	39.5005	208	183	61	158.796	0.248751	-2.00723	0.00415218	1	down	yes	LRFN5
gene13914	26	23	31	24.7481	0	0	0	0	Inf	Inf	0.00418089	1	up	yes	GJB2
gene26801	7	146	3	50.0679	1	3	3	2.39168	20.9342	4.38779	0.00449357	1	up	yes	OGDHL
gene727	105	123	106	103.914	135	747	62	339.363	0.306203	-1.70744	0.00466782	1	down	yes	LOC101119773
gene25626	0	95	0	30.5772	1	0	0	0.349824	87.4076	6.44969	0.00499982	1	up	yes	CLDN9
gene11639	260	114	267	197.321	556	300	657	511.408	0.385839	-1.37393	0.00507047	1	down	yes	GPR176
gene10400	117	106	209	132.898	576	459	95	398.971	0.333101	-1.58597	0.00536574	1	down	yes	DKK2
gene4453	4	151	3	50.7426	3	2	3	2.72645	18.6112	4.2181	0.00544536	1	up	yes	2019-03-04
gene21351	0	0	2	0.596444	41	0	50	30.13	0.0197957	-5.65867	0.00557187	1	down	yes	PGPEP1L
gene8809	93	100	145	104.403	130	624	175	328.414	0.317901	-1.65335	0.00635092	1	down	yes	BST-2B
gene7024	1098	2719	1655	1710.79	722	545	751	688.553	2.48462	1.31303	0.00648437	1	up	yes	CSF2RB
gene28351	0	112	0	36.049	1	1	1	1.03044	34.984	5.12862	0.00667061	1	up	yes	LOC101109336
gene22645	1	87	1	28.6121	0	0	1	0.315744	90.6179	6.50172	0.0070219	1	up	yes	SLC6A11
gene5290	113	216	438	235.35	613	2404	160	1142.12	0.206064	-2.27883	0.00717957	1	down	yes	RSAD2
gene7189	2057	928	2229	1604.29	2612	2366	7507	4147.32	0.386825	-1.37025	0.00731374	1	down	yes	MGP
gene6961	1	86	1	28.2902	0	1	0	0.364874	77.5343	6.27676	0.00737	1	up	yes	RFX4
gene12831	79	7	63	45.6536	322	324	87	258.332	0.176724	-2.50043	0.0074802	1	down	yes	RGS17
gene3260	808	599	621	629.727	858	894	2477	1408.44	0.447108	-1.1613	0.00758807	1	down	yes	LOC105607506
gene27909	94	840	105	330.966	127	52	77	87.7134	3.77327	1.91582	0.0076885	1	up	yes	L1CAM
gene11197	239	32	72	106.232	48	19	3832	1233.66	0.0861118	-3.53764	0.00781273	1	down	yes	BHMT
gene11879	47	768	49	276.449	33	21	89	47.3078	5.84362	2.54686	0.00799396	1	up	yes	SCG3
gene3650	191	2025	824	957.02	105	342	218	230.351	4.15462	2.05472	0.00807486	1	up	yes	LINGO2
gene2338	19	514	25	178.814	52	29	28	37.613	4.75405	2.24916	0.00814934	1	up	yes	SERPINI1
gene9222	0	0	0	0	6	9	27	13.9079	#NAME?	#NAME?	0.00833739	1	down	yes	ADGRE1
gene25412	1	106	0	34.4293	1	0	2	0.981313	35.085	5.13278	0.0083905	1	up	yes	ST8SIA3
gene12494	1003	804	1164	918.397	1723	2662	1273	1975.98	0.46478	-1.10538	0.00843064	1	down	yes	SESN1
gene12608	265	90	168	161.63	505	622	286	493.915	0.327243	-1.61157	0.00850163	1	down	yes	CNR1
gene22850	3881	2931	4205	3406.54	4519	9338	6361	6996.49	0.486893	-1.03832	0.00853578	1	down	yes	FKBP5
gene29071	0	0	0	0	0	1	42	13.6261	#NAME?	#NAME?	0.00864045	1	down	yes	LOC101111174
gene16667	2873	1393	2648	2133.14	4515	6712	2524	4825.43	0.442062	-1.17768	0.00903043	1	down	yes	ITGA8
gene15190	6	137	0	45.9649	5	2	1	2.79461	16.4477	4.03981	0.00927183	1	up	yes	RUNDC3A
gene2643	97	161	380	195.365	227	2311	265	1006.31	0.194141	-2.36482	0.00942551	1	down	yes	MX2
gene12197	0	0	0	0	37	2	0	13.6732	#NAME?	#NAME?	0.00950431	1	down	yes	LOC106991263
gene7767	1	66	0	21.5547	0	0	0	0	Inf	Inf	0.00956495	1	up	yes	PON1
gene28006	0	0	0	0	10	8	22	13.3636	#NAME?	#NAME?	0.00985798	1	down	yes	LOC105605562
gene13680	191	210	383	241.317	266	1217	271	622.671	0.387552	-1.36754	0.00986372	1	down	yes	EPSTI1

## Sheet: Table S9
Table S9 Differentially expressed lncRNAs between LP and SLP
Gene	LP1_count	LP2_count	LP3_count	LP_normalize	SLP1_count	SLP2_count	SLP3_count	SLP_normalize	FoldChange	Log2FoldChange	pval	padj	Up/Down	Significant	GeneName
MSTRG.35469	1	0	2	0.907996	0	4	223	71.8705	0.0126338	-6.30657	9.21498e-07	0.0034517	down	yes	--
MSTRG.161205	37	18	42	29.8463	444	223	106	270.157	0.110477	-3.17818	1.62238e-06	0.00486164	down	yes	--
MSTRG.270917	40	45	18	32.314	28	280	538	281.83	0.114658	-3.12459	1.76012e-06	0.00502321	down	yes	--
MSTRG.127630	150	66	116	102.57	776	649	178	564.469	0.18171	-2.46029	4.69534e-06	0.00970348	down	yes	--
MSTRG.310347	0	0	0	0	117	5	0	42.7537	#NAME?	#NAME?	6.62205e-06	0.0132291	down	yes	--
MSTRG.127705	232	81	79	121.911	6	7	1	4.9688	24.5352	4.61678	7.70945e-06	0.0149046	up	yes	--
MSTRG.226843	0	0	0	0	59	19	36	38.939	#NAME?	#NAME?	1.29623e-05	0.0221959	down	yes	--
MSTRG.107664	1	0	0	0.311551	23	19	94	44.6585	0.0069763	-7.16332	1.41511e-05	0.0235585	down	yes	--
MSTRG.68841	128	40	22	59.3141	0	1	0	0.364874	162.561	7.34483	3.30103e-05	0.0495716	up	yes	--
MSTRG.278589	30	116	18	52.051	0	0	0	0	Inf	Inf	3.33136e-05	0.0495716	up	yes	--
MSTRG.148262	76	109	64	77.8475	28	22	1279	421.659	0.184622	-2.43736	3.44862e-05	0.0495716	down	yes	--
MSTRG.140421	46	80	33	49.922	0	0	0	0	Inf	Inf	3.47395e-05	0.0495716	up	yes	--
MSTRG.244733	80	24	82	57.1031	472	665	44	421.651	0.135428	-2.88441	3.84007e-05	0.0535217	down	yes	--
MSTRG.360438	0	159	0	51.1767	0	0	0	0	Inf	Inf	5.25391e-05	0.0684515	up	yes	--
MSTRG.148268	188	248	189	194.758	56	85	2389	804.918	0.24196	-2.04716	5.81691e-05	0.0741743	down	yes	--
MSTRG.420647	0	0	0	0	58	0	30	29.7621	#NAME?	#NAME?	0.000120428	0.138798	down	yes	--
MSTRG.157408	8	0	6	4.28174	73	50	118	81.0387	0.0528358	-4.24234	0.000162013	0.175727	down	yes	--
MSTRG.97222	128	1241	476	581.268	121	73	38	80.9627	7.17945	2.84387	0.000175465	0.18131	up	yes	--
MSTRG.86973	1	0	0	0.311551	8	0	97	33.4258	0.00932068	-6.74535	0.00019666	0.197203	down	yes	--
MSTRG.271677	0	0	0	0	0	0	88	27.7855	#NAME?	#NAME?	0.000201048	0.197203	down	yes	--
MSTRG.339732	54	77	19	47.2737	0	1	0	0.364874	129.562	7.0175	0.000204008	0.197203	up	yes	--
MSTRG.261378	228	80	207	158.515	905	1082	133	753.378	0.210406	-2.24875	0.00026828	0.247215	down	yes	--
MSTRG.127547	120	105	105	102.495	529	405	203	396.927	0.258222	-1.95331	0.000335829	0.287528	down	yes	--
MSTRG.137968	6	147	8	51.5694	0	1	1	0.680618	75.7684	6.24352	0.000414414	0.338209	up	yes	--
MSTRG.310413	0	0	0	0	43	28	0	25.2589	#NAME?	#NAME?	0.000419481	0.338209	down	yes	--
MSTRG.310376	0	0	0	0	52	4	16	24.7022	#NAME?	#NAME?	0.000452787	0.352421	down	yes	--
MSTRG.319400	1	483	6	157.562	13	8	0	7.4667	21.102	4.39931	0.000460784	0.354048	up	yes	--
MSTRG.353258	66	84	97	76.5267	140	113	768	332.698	0.230019	-2.12018	0.000485404	0.36364	down	yes	--
MSTRG.310424	0	0	0	0	64	6	0	24.578	#NAME?	#NAME?	0.000496214	0.36715	down	yes	--
MSTRG.261384	150	50	132	102.191	496	833	21	484.083	0.211103	-2.24398	0.000517587	0.378293	down	yes	--
MSTRG.174141	0	0	0	0	0	4	70	23.5616	#NAME?	#NAME?	0.000565113	0.408053	down	yes	--
MSTRG.309308	0	0	0	0	0	0	74	23.3651	#NAME?	#NAME?	0.000603298	0.420429	down	yes	--
MSTRG.379912	0	0	0	0	0	0	74	23.3651	#NAME?	#NAME?	0.000603298	0.420429	down	yes	--
MSTRG.370684	4	293	0	95.5529	0	0	2	0.631489	151.314	7.2414	0.000623481	0.424731	up	yes	--
MSTRG.244749	2	0	2	1.21955	29	78	0	38.605	0.0315904	-4.98437	0.000672971	0.448463	down	yes	--
MSTRG.127624	21	32	26	24.5961	195	148	64	142.425	0.172695	-2.5337	0.000687408	0.452245	down	yes	--
MSTRG.171553	0	0	0	0	0	0	72	22.7336	#NAME?	#NAME?	0.000705257	0.452245	down	yes	--
MSTRG.134648	1	0	0	0.311551	0	0	88	27.7855	0.0112127	-6.47872	0.00071547	0.452245	down	yes	--
MSTRG.63755	4	385	139	166.617	17	9	33	19.6504	8.47907	3.08391	0.000716868	0.452245	up	yes	--
MSTRG.353218	71	31	91	59.2362	176	63	565	262.952	0.225274	-2.15025	0.000828488	0.501545	down	yes	--
MSTRG.171828	26	79	18	38.8957	0	1	0	0.364874	106.601	6.73607	0.000857181	0.513726	up	yes	--
MSTRG.148302	0	0	0	0	0	22	44	21.92	#NAME?	#NAME?	0.000871866	0.517353	down	yes	--
MSTRG.156595	50	48	22	37.588	152	312	66	187.853	0.200093	-2.32126	0.000884103	0.51889	down	yes	--
MSTRG.166480	0	0	0	0	8	14	44	21.7996	#NAME?	#NAME?	0.000891771	0.51889	down	yes	--
MSTRG.77534	0	0	0	0	0	0	68	21.4706	#NAME?	#NAME?	0.000968465	0.547566	down	yes	--
MSTRG.283433	188	252	146	183.222	251	1252	214	612.197	0.299286	-1.7404	0.000981182	0.549572	down	yes	--
MSTRG.336668	0	0	0	0	0	0	67	21.1549	#NAME?	#NAME?	0.00105014	0.582752	down	yes	--
MSTRG.353182	313	407	348	332.296	499	320	2193	983.749	0.337786	-1.56582	0.00109222	0.600539	down	yes	--
MSTRG.220018	437	417	368	380.112	1930	939	273	1103.97	0.344312	-1.53821	0.00114529	0.623993	down	yes	--
MSTRG.252520	0	0	0	0	32	0	30	20.6667	#NAME?	#NAME?	0.00122153	0.644629	down	yes	--
MSTRG.12127	0	0	0	0	1	0	64	20.5575	#NAME?	#NAME?	0.00122181	0.644629	down	yes	--
MSTRG.342941	0	1	0	0.321866	0	71	0	25.906	0.0124244	-6.33068	0.00126779	0.647361	down	yes	--
MSTRG.379588	28	68	20	36.5748	1	0	0	0.349824	104.552	6.70808	0.0012715	0.647361	up	yes	--
MSTRG.63741	82	1138	249	466.088	104	106	94	104.738	4.45002	2.15381	0.00127216	0.647361	up	yes	--
MSTRG.415304	12	6	0	5.66981	147	0	133	93.4181	0.0606928	-4.04233	0.00136086	0.672233	down	yes	--
MSTRG.220027	209	110	101	130.64	567	478	219	441.908	0.295627	-1.75815	0.00136552	0.672233	down	yes	--
MSTRG.354601	1	0	0	0.311551	0	0	79	24.9438	0.0124901	-6.32307	0.0013733	0.672233	down	yes	--
MSTRG.159667	1	0	0	0.311551	20	4	51	24.5589	0.0126859	-6.30064	0.0014475	0.699608	down	yes	--
MSTRG.127628	160	45	179	117.714	778	756	122	586.528	0.200696	-2.31692	0.00152304	0.724436	down	yes	--
MSTRG.236981	0	0	0	0	0	0	62	19.5762	#NAME?	#NAME?	0.00158363	0.731975	down	yes	--
MSTRG.29730	0	0	0	0	0	0	62	19.5762	#NAME?	#NAME?	0.00158363	0.731975	down	yes	--
MSTRG.37589	10	2	12	7.33791	95	85	13	68.3522	0.107354	-3.21955	0.00160391	0.731975	down	yes	--
MSTRG.280465	0	96	1	31.1973	0	0	0	0	Inf	Inf	0.00161844	0.731975	up	yes	--
MSTRG.7541	1	0	2	0.907996	18	6	69	30.2724	0.0299941	-5.05918	0.00162439	0.731975	down	yes	--
MSTRG.298142	28	52	14	29.6356	0	0	0	0	Inf	Inf	0.00164004	0.733513	up	yes	--
MSTRG.85922	33	66	106	63.1359	8	4	0	4.25808	14.8273	3.89018	0.00165988	0.736784	up	yes	--
MSTRG.158670	0	0	1	0.298222	8	59	0	24.3261	0.0122593	-6.34998	0.00184511	0.801313	down	yes	--
MSTRG.326443	0	0	0	0	18	0	40	18.9266	#NAME?	#NAME?	0.00189275	0.810439	down	yes	--
MSTRG.412712	29	50	30	34.0749	0	1	0	0.364874	93.3883	6.54517	0.00192021	0.810439	up	yes	--
MSTRG.63735	21	281	92	124.423	4	16	25	15.1309	8.22313	3.03969	0.00203825	0.837238	up	yes	--
MSTRG.319610	0	0	0	0	17	2	38	18.675	#NAME?	#NAME?	0.00203959	0.837238	down	yes	--
MSTRG.271117	1	0	0	0.311551	0	0	73	23.0493	0.0135167	-6.20911	0.00211137	0.85499	down	yes	--
MSTRG.252210	0	0	0	0	0	0	58	18.3132	#NAME?	#NAME?	0.00221592	0.862367	down	yes	--
MSTRG.264017	0	0	0	0	0	0	58	18.3132	#NAME?	#NAME?	0.00221592	0.862367	down	yes	--
MSTRG.292704	0	0	0	0	0	0	58	18.3132	#NAME?	#NAME?	0.00221592	0.862367	down	yes	--
MSTRG.92573	0	0	0	0	0	0	58	18.3132	#NAME?	#NAME?	0.00221592	0.862367	down	yes	--
MSTRG.95177	0	0	0	0	0	0	58	18.3132	#NAME?	#NAME?	0.00221592	0.862367	down	yes	--
MSTRG.63714	108	2562	548	1021.69	166	341	166	234.906	4.34937	2.12081	0.00237933	0.919986	up	yes	--
MSTRG.278241	21	18	22	18.897	77	106	124	104.765	0.180375	-2.47093	0.00240772	0.923956	down	yes	--
MSTRG.121113	0	0	0	0	16	12	26	18.185	#NAME?	#NAME?	0.00242638	0.923956	down	yes	--
MSTRG.56963	6	142	31	56.8191	0	4	1	1.77524	32.0065	5.00029	0.00243585	0.923956	up	yes	--
MSTRG.38891	3	0	1	1.23288	9	2	85	30.7164	0.0401373	-4.63891	0.00258664	0.974402	down	yes	--
MSTRG.101767	0	0	0	0	7	2	46	17.7028	#NAME?	#NAME?	0.00261489	0.974402	down	yes	--
MSTRG.281988	0	0	0	0	0	0	56	17.6817	#NAME?	#NAME?	0.00263539	0.974402	down	yes	--
MSTRG.364587	42	6	40	26.9452	0	0	0	0	Inf	Inf	0.00265013	0.974402	up	yes	--
MSTRG.252711	0	0	0	0	24	14	14	17.9244	#NAME?	#NAME?	0.00269405	0.981905	down	yes	--
MSTRG.67834	2	0	1	0.921325	32	8	44	28.0061	0.0328973	-4.92589	0.00272594	0.981905	down	yes	--
MSTRG.196040	2	0	1	0.921325	0	0	89	28.1013	0.0327859	-4.93078	0.00276212	0.985353	down	yes	--
MSTRG.258629	6	0	7	3.95686	57	77	0	48.0352	0.0823742	-3.60166	0.00278285	0.986415	down	yes	--
MSTRG.126215	0	0	0	0	12	9	32	17.5856	#NAME?	#NAME?	0.00281538	0.986415	down	yes	--
MSTRG.117084	0	0	0	0	0	8	46	17.4432	#NAME?	#NAME?	0.00283093	0.986415	down	yes	--
MSTRG.94748	0	105	0	33.7959	1	0	0	0.349824	96.6084	6.59408	0.00290935	0.998651	up	yes	--
MSTRG.380334	18	30	38	26.5963	0	0	0	0	Inf	Inf	0.00291604	0.998651	up	yes	--
MSTRG.210324	1	0	1	0.609773	16	4	56	24.7384	0.0246489	-5.34233	0.00296263	0.999613	down	yes	--
MSTRG.51617	0	87	0	28.0023	0	0	0	0	Inf	Inf	0.00296888	0.999613	up	yes	--
MSTRG.66563	0	0	0	0	0	8	45	17.1275	#NAME?	#NAME?	0.00310477	1	down	yes	--
MSTRG.61181	35	62	43	43.6835	2	0	0	0.699647	62.4365	5.96432	0.00313413	1	up	yes	--
MSTRG.152220	0	0	0	0	0	0	54	17.0502	#NAME?	#NAME?	0.00314979	1	down	yes	--
MSTRG.182985	0	0	0	0	0	0	54	17.0502	#NAME?	#NAME?	0.00314979	1	down	yes	--
MSTRG.281548	0	0	0	0	0	0	54	17.0502	#NAME?	#NAME?	0.00314979	1	down	yes	--
MSTRG.336470	29	63	20	35.277	1	1	0	0.714697	49.3593	5.62525	0.00316485	1	up	yes	--
MSTRG.267332	0	0	0	0	22	16	12	17.323	#NAME?	#NAME?	0.00321504	1	down	yes	--
MSTRG.151785	22	8	9	12.1131	38	81	112	78.2114	0.154876	-2.69082	0.00322376	1	down	yes	--
MSTRG.380530	658	533	507	527.754	159	138	229	178.28	2.96025	1.56572	0.00334413	1	up	yes	--
MSTRG.193225	0	0	1	0.298222	0	16	48	20.9937	0.0142053	-6.13743	0.00338269	1	down	yes	--
MSTRG.349698	0	0	0	0	12	36	0	17.3333	#NAME?	#NAME?	0.00338989	1	down	yes	--
MSTRG.285669	6	132	0	44.3556	0	1	3	1.31211	33.8049	5.07916	0.00339458	1	up	yes	--
MSTRG.238682	0	0	0	0	4	4	44	16.7515	#NAME?	#NAME?	0.00345354	1	down	yes	--
MSTRG.245589	1	0	2	0.907996	68	10	0	27.4368	0.0330941	-4.91728	0.00347204	1	down	yes	--
MSTRG.14941	0	0	0	0	0	6	46	16.7135	#NAME?	#NAME?	0.00348263	1	down	yes	--
MSTRG.44800	1	0	2	0.907996	0	1	84	26.8874	0.0337703	-4.8881	0.00351931	1	down	yes	--
MSTRG.96936	34	10	15	18.2847	58	19	233	100.791	0.181413	-2.46265	0.00361756	1	down	yes	--
MSTRG.196391	3	5	1	2.8422	71	27	14	39.1095	0.072673	-3.78244	0.00364455	1	down	yes	--
MSTRG.68834	44	16	22	25.419	0	0	0	0	Inf	Inf	0.00369646	1	up	yes	--
MSTRG.237397	28	49	4	25.6877	0	0	0	0	Inf	Inf	0.00370736	1	up	yes	--
MSTRG.258623	210	134	205	169.691	339	900	196	508.862	0.333472	-1.58436	0.00376712	1	down	yes	--
MSTRG.201104	0	0	0	0	0	0	52	16.4187	#NAME?	#NAME?	0.0037791	1	down	yes	--
MSTRG.342717	76	1	8	26.3855	0	0	0	0	Inf	Inf	0.00378736	1	up	yes	--
MSTRG.228329	4	22	56	25.0277	0	0	0	0	Inf	Inf	0.00383943	1	up	yes	--
MSTRG.375510	0	0	0	0	7	0	44	16.3415	#NAME?	#NAME?	0.00387445	1	down	yes	--
MSTRG.412155	0	0	0	0	25	22	0	16.7728	#NAME?	#NAME?	0.00391639	1	down	yes	--
MSTRG.104584	0	0	0	0	18	0	32	16.4007	#NAME?	#NAME?	0.0039191	1	down	yes	--
MSTRG.161207	98	26	57	55.8992	368	400	11	278.158	0.200962	-2.315	0.00394376	1	down	yes	--
MSTRG.302989	1	0	0	0.311551	24	7	30	20.4222	0.0152555	-6.03453	0.00400107	1	down	yes	--
MSTRG.127629	39	16	64	36.3866	252	182	33	164.982	0.220549	-2.18083	0.00404536	1	down	yes	--
MSTRG.132479	182	3205	117	1123.17	174	216	469	287.766	3.90308	1.96461	0.00417986	1	up	yes	--
MSTRG.352895	1	0	0	0.311551	46	12	0	20.4704	0.0152196	-6.03792	0.00428621	1	down	yes	--
MSTRG.299860	6	28	8	13.2673	23	64	333	136.541	0.0971675	-3.36338	0.00433947	1	down	yes	--
MSTRG.131323	30	29	20	24.6451	0	0	0	0	Inf	Inf	0.00434824	1	up	yes	--
MSTRG.256220	303	486	324	347.451	82	150	83	109.623	3.1695	1.66425	0.00436832	1	up	yes	--
MSTRG.127571	84	36	75	60.1241	462	164	17	226.826	0.265068	-1.91557	0.00440455	1	down	yes	--
MSTRG.132472	243	3062	256	1137.6	232	341	100	237.155	4.79687	2.26209	0.00443899	1	up	yes	--
MSTRG.135609	21	101	54	55.155	8	4	0	4.25808	12.953	3.69522	0.00445642	1	up	yes	--
MSTRG.96679	3672	2981	5332	3693.62	4801	14719	4810	8568.81	0.431054	-1.21406	0.00454041	1	down	yes	--
MSTRG.14420	0	0	0	0	0	0	50	15.7872	#NAME?	#NAME?	0.00454499	1	down	yes	--
MSTRG.36546	0	0	0	0	7	38	0	16.314	#NAME?	#NAME?	0.00456526	1	down	yes	--
MSTRG.364258	0	0	0	0	0	7	42	15.8154	#NAME?	#NAME?	0.00457396	1	down	yes	--
MSTRG.340391	0	0	0	0	46	0	0	16.0919	#NAME?	#NAME?	0.0046365	1	down	yes	--
MSTRG.283358	673	659	360	529.144	1168	2380	204	1341.41	0.39447	-1.34201	0.00465861	1	down	yes	--
MSTRG.106976	1	0	0	0.311551	0	0	62	19.5762	0.0159148	-5.97348	0.00472494	1	down	yes	--
MSTRG.196202	0	0	0	0	18	0	30	15.7692	#NAME?	#NAME?	0.00473736	1	down	yes	--
MSTRG.231250	16	16	46	23.8529	0	0	0	0	Inf	Inf	0.0048256	1	up	yes	--
MSTRG.335187	18	35	24	24.0306	0	0	0	0	Inf	Inf	0.0048884	1	up	yes	--
MSTRG.96072	1	0	0	0.311551	30	26	0	19.9814	0.015592	-6.00305	0.00490021	1	down	yes	--
MSTRG.377748	0	0	0	0	12	0	36	15.5647	#NAME?	#NAME?	0.00495725	1	down	yes	--
MSTRG.339367	0	0	1	0.298222	11	0	49	19.3195	0.0154363	-6.01753	0.00496086	1	down	yes	--
MSTRG.121602	0	0	0	0	0	8	40	15.5488	#NAME?	#NAME?	0.00497484	1	down	yes	--
MSTRG.355071	312	111	253	208.381	60	67	34	56.1713	3.70975	1.89132	0.00504416	1	up	yes	--
MSTRG.354305	35	135	42	66.8815	8	11	0	6.8122	9.8179	3.29541	0.00514812	1	up	yes	--
MSTRG.127570	92	28	43	50.4985	369	234	71	236.883	0.213179	-2.22986	0.00516867	1	down	yes	--
MSTRG.357880	25	32	35	28.5263	1	0	0	0.349824	81.5447	6.34952	0.00526751	1	up	yes	--
MSTRG.399065	0	0	0	0	28	0	18	15.4785	#NAME?	#NAME?	0.00531584	1	down	yes	--
MSTRG.11456	1	0	0	0.311551	0	36	20	19.4503	0.0160178	-5.96418	0.00534802	1	down	yes	--
MSTRG.7085	0	0	0	0	24	20	0	15.6932	#NAME?	#NAME?	0.00535837	1	down	yes	--
MSTRG.118080	497	337	528	420.771	98	187	138	146.087	2.88028	1.52621	0.00536229	1	up	yes	--
MSTRG.135454	0	0	0	0	0	0	48	15.1557	#NAME?	#NAME?	0.00547332	1	down	yes	--
MSTRG.139664	0	0	0	0	0	0	48	15.1557	#NAME?	#NAME?	0.00547332	1	down	yes	--
MSTRG.219325	0	0	0	0	0	0	48	15.1557	#NAME?	#NAME?	0.00547332	1	down	yes	--
MSTRG.247684	0	0	0	0	0	0	48	15.1557	#NAME?	#NAME?	0.00547332	1	down	yes	--
MSTRG.148267	204	210	221	197.055	33	35	1684	556.028	0.354398	-1.49656	0.00555588	1	down	yes	--
MSTRG.378579	474	426	255	360.837	1258	520	727	859.359	0.419891	-1.25191	0.00557035	1	down	yes	--
MSTRG.394873	0	0	0	0	16	2	28	15.1678	#NAME?	#NAME?	0.005693	1	down	yes	--
MSTRG.189800	0	0	0	0	0	4	43	15.0365	#NAME?	#NAME?	0.00571882	1	down	yes	--
MSTRG.328634	0	0	0	0	12	31	0	15.509	#NAME?	#NAME?	0.00573366	1	down	yes	--
MSTRG.196196	0	0	0	0	14	29	0	15.4789	#NAME?	#NAME?	0.00577036	1	down	yes	--
MSTRG.353387	163	125	30	99.9627	10	19	0	10.4308	9.58339	3.26054	0.00577081	1	up	yes	--
MSTRG.271167	42	18	22	25.4396	40	134	155	111.826	0.227492	-2.13611	0.00582076	1	down	yes	--
MSTRG.400726	68	1	8	23.8931	0	0	0	0	Inf	Inf	0.00584741	1	up	yes	--
MSTRG.100965	11	113	0	39.7979	2	2	0	1.42939	27.8425	4.79922	0.00595553	1	up	yes	--
MSTRG.419375	190	117	235	166.935	490	754	103	479.05	0.348471	-1.52089	0.00596028	1	down	yes	--
MSTRG.77628	4	70	1	24.075	0	0	0	0	Inf	Inf	0.00599762	1	up	yes	--
MSTRG.137502	0	0	0	0	12	0	34	14.9332	#NAME?	#NAME?	0.00599961	1	down	yes	--
MSTRG.261275	0	0	0	0	12	0	34	14.9332	#NAME?	#NAME?	0.00599961	1	down	yes	--
MSTRG.334786	4	56	29	27.9191	0	1	0	0.364874	76.5173	6.25771	0.0060754	1	up	yes	--
MSTRG.41196	0	0	0	0	10	0	36	14.865	#NAME?	#NAME?	0.00609228	1	down	yes	--
MSTRG.343119	15	26	3	13.9364	90	5	198	95.8259	0.145435	-2.78155	0.00613096	1	down	yes	--
MSTRG.342204	2	0	0	0.623102	0	0	101	31.8902	0.019539	-5.6775	0.0062528	1	down	yes	--
MSTRG.131578	1605	1036	1782	1364.92	2203	5899	638	3124.5	0.436846	-1.1948	0.00627568	1	down	yes	--
MSTRG.242016	0	74	0	23.8181	0	0	0	0	Inf	Inf	0.00631602	1	up	yes	--
MSTRG.228399	88	7	67	49.6505	8	3	0	3.89321	12.7531	3.67277	0.00640117	1	up	yes	--
MSTRG.271685	92	233	124	140.637	26	41	24	31.6331	4.44588	2.15247	0.00644718	1	up	yes	--
MSTRG.393952	21	100	4	39.922	0	2	0	0.729747	54.7067	5.77364	0.00653221	1	up	yes	--
MSTRG.220016	889	431	661	612.818	2366	1441	451	1495.87	0.409674	-1.28745	0.00671522	1	down	yes	--
MSTRG.326570	0	0	0	0	28	14	0	14.9033	#NAME?	#NAME?	0.00671651	1	down	yes	--
MSTRG.310441	0	0	0	0	32	10	0	14.8431	#NAME?	#NAME?	0.00680445	1	down	yes	--
MSTRG.347597	0	0	0	0	36	6	0	14.7829	#NAME?	#NAME?	0.0068937	1	down	yes	--
MSTRG.27858	0	0	1	0.298222	0	4	52	17.8782	0.0166808	-5.90567	0.00702928	1	down	yes	--
MSTRG.198922	100	69	108	85.5719	189	487	103	276.332	0.309671	-1.69119	0.00708481	1	down	yes	--
MSTRG.174799	12	0	8	6.12439	0	0	186	58.7285	0.104283	-3.26142	0.00709812	1	down	yes	--
MSTRG.222892	0	0	0	0	12	2	30	14.4	#NAME?	#NAME?	0.00710897	1	down	yes	--
MSTRG.121171	6	8	0	4.44423	0	0	134	42.3098	0.10504	-3.25098	0.00713986	1	down	yes	--
MSTRG.208299	1	0	0	0.311551	0	20	34	18.0328	0.0172769	-5.85501	0.00716307	1	down	yes	--
MSTRG.382892	0	0	0	0	1	0	44	14.2426	#NAME?	#NAME?	0.0071831	1	down	yes	--
MSTRG.128014	92	37	51	55.7811	304	212	40	196.329	0.28412	-1.81543	0.00723189	1	down	yes	--
MSTRG.131583	519	344	459	409.301	552	1983	297	1010.42	0.405079	-1.30373	0.00725205	1	down	yes	--
MSTRG.31961	0	0	0	0	0	8	36	14.2858	#NAME?	#NAME?	0.00729176	1	down	yes	--
MSTRG.302350	0	0	2	0.596444	0	1	84	26.8874	0.022183	-5.4944	0.00731645	1	down	yes	--
MSTRG.124232	7	81	0	28.252	0	1	0	0.364874	77.4295	6.27481	0.00735976	1	up	yes	--
MSTRG.421961	0	0	1	0.298222	0	0	56	17.6817	0.0168662	-5.88972	0.00748251	1	down	yes	--
MSTRG.393972	69	373	16	146.325	0	23	26	16.6014	8.81396	3.13979	0.00752705	1	up	yes	--
MSTRG.77192	5	0	4	2.75064	0	17	88	33.9884	0.080929	-3.6272	0.00754892	1	down	yes	--
MSTRG.343054	0	0	0	0	6	0	38	14.0972	#NAME?	#NAME?	0.00760361	1	down	yes	--
MSTRG.178816	0	0	2	0.596444	4	18	57	25.9645	0.0229716	-5.44401	0.00761384	1	down	yes	--
MSTRG.161201	10	2	16	8.5308	59	108	0	60.046	0.142071	-2.81531	0.00768429	1	down	yes	--
MSTRG.386459	44	48	10	32.14	0	2	0	0.729747	44.0427	5.46083	0.0077166	1	up	yes	--
MSTRG.314897	0	0	0	0	8	6	29	14.1444	#NAME?	#NAME?	0.0077166	1	down	yes	--
MSTRG.160113	117	456	119	218.711	32	75	28	47.4007	4.61408	2.20604	0.00775485	1	up	yes	--
MSTRG.317226	168	2	19	58.6506	6	1	7	4.67403	12.5482	3.64941	0.00777302	1	up	yes	--
MSTRG.36547	0	0	0	0	8	32	0	14.4745	#NAME?	#NAME?	0.00779998	1	down	yes	--
MSTRG.220022	958	450	635	632.677	3090	1439	195	1667.58	0.379398	-1.39821	0.00786237	1	down	yes	--
MSTRG.241209	0	0	0	0	0	18	24	14.1456	#NAME?	#NAME?	0.00791852	1	down	yes	--
MSTRG.408693	0	70	0	22.5306	0	0	0	0	Inf	Inf	0.00795595	1	up	yes	--
MSTRG.110847	0	0	0	0	0	0	44	13.8928	#NAME?	#NAME?	0.00796018	1	down	yes	--
MSTRG.125180	0	0	0	0	0	0	44	13.8928	#NAME?	#NAME?	0.00796018	1	down	yes	--
MSTRG.202696	0	0	0	0	0	0	44	13.8928	#NAME?	#NAME?	0.00796018	1	down	yes	--
MSTRG.268335	0	0	0	0	0	0	44	13.8928	#NAME?	#NAME?	0.00796018	1	down	yes	--
MSTRG.306774	0	0	0	0	0	0	44	13.8928	#NAME?	#NAME?	0.00796018	1	down	yes	--
MSTRG.319978	0	0	0	0	0	0	44	13.8928	#NAME?	#NAME?	0.00796018	1	down	yes	--
MSTRG.334648	2	0	5	2.11421	61	27	0	31.1908	0.0677832	-3.88293	0.00796608	1	down	yes	--
MSTRG.393961	3	62	5	22.3814	0	0	0	0	Inf	Inf	0.00799208	1	up	yes	--
MSTRG.220023	187	132	197	159.496	689	432	129	439.385	0.362999	-1.46196	0.00815912	1	down	yes	--
MSTRG.91459	20	99	51	53.3051	10	4	0	4.95773	10.7519	3.42652	0.00821714	1	up	yes	--
MSTRG.168941	16	4	6	8.06162	71	13	79	54.5247	0.147853	-2.75777	0.00827162	1	down	yes	--
MSTRG.416091	4	6	11	6.45784	73	8	65	48.9795	0.131848	-2.92305	0.00830786	1	down	yes	--
MSTRG.247243	40	22	29	28.1915	180	109	42	116.001	0.243029	-2.0408	0.00836927	1	down	yes	--
MSTRG.383099	49	10	25	25.9402	0	1	0	0.364874	71.0937	6.15165	0.00842792	1	up	yes	--
MSTRG.52939	0	0	0	0	0	12	30	13.8508	#NAME?	#NAME?	0.00844084	1	down	yes	--
MSTRG.1093	2	59	8	21.999	0	0	0	0	Inf	Inf	0.00844964	1	up	yes	--
MSTRG.85759	51	80	50	56.5495	9	7	1	6.01827	9.3963	3.23209	0.00859985	1	up	yes	--
MSTRG.334816	10	48	25	26.0206	0	1	0	0.364874	71.3141	6.15611	0.00861443	1	up	yes	--
MSTRG.18071	0	0	0	0	0	1	42	13.6261	#NAME?	#NAME?	0.00864045	1	down	yes	--
MSTRG.270915	102	198	33	105.349	80	586	1211	624.168	0.168783	-2.56676	0.00870711	1	down	yes	--
MSTRG.258617	187	152	237	177.862	221	978	171	488.15	0.36436	-1.45656	0.00871666	1	down	yes	--
MSTRG.126857	0	0	0	0	0	0	43	13.577	#NAME?	#NAME?	0.00873252	1	down	yes	--
MSTRG.381065	1	0	0	0.311551	0	0	54	17.0502	0.0182726	-5.77418	0.00874493	1	down	yes	--
MSTRG.332690	62	0	8	21.702	0	0	0	0	Inf	Inf	0.00874751	1	up	yes	--
MSTRG.261605	1	0	0	0.311551	22	0	30	17.1685	0.0181467	-5.78415	0.00878933	1	down	yes	--
MSTRG.283435	421	375	239	323.138	230	1904	77	799.491	0.404179	-1.30693	0.00884452	1	down	yes	--
MSTRG.260622	261	104	146	158.329	22	39	58	40.2394	3.93469	1.97625	0.00887553	1	up	yes	--
MSTRG.236766	2	0	0	0.623102	22	1	56	25.7427	0.024205	-5.36855	0.0089447	1	down	yes	--
MSTRG.48793	0	0	0	0	7	1	34	13.549	#NAME?	#NAME?	0.0090053	1	down	yes	--
MSTRG.146949	0	0	0	0	8	0	34	13.5339	#NAME?	#NAME?	0.00903418	1	down	yes	--
MSTRG.86766	0	0	0	0	8	0	34	13.5339	#NAME?	#NAME?	0.00903418	1	down	yes	--
MSTRG.309601	44	101	20	52.1811	8	6	0	4.98783	10.4617	3.38704	0.00911169	1	up	yes	--
MSTRG.1030	270	196	266	226.532	541	968	143	587.604	0.385518	-1.37513	0.00914265	1	down	yes	--
MSTRG.186466	0	0	0	0	0	13	28	13.5842	#NAME?	#NAME?	0.00917037	1	down	yes	--
MSTRG.271645	0	0	0	0	0	4	38	13.4578	#NAME?	#NAME?	0.00918129	1	down	yes	--
MSTRG.89265	52	14	16	25.4783	0	1	0	0.364874	69.8278	6.12573	0.00928835	1	up	yes	--
MSTRG.385073	47	152	37	74.6007	1	4	15	6.54549	11.3973	3.51062	0.00929493	1	up	yes	--
MSTRG.311555	69	0	0	21.497	0	0	0	0	Inf	Inf	0.00940518	1	up	yes	--
MSTRG.17816	62	58	81	62.1404	22	26	613	210.734	0.294876	-1.76182	0.00944376	1	down	yes	--
MSTRG.173175	0	0	0	0	0	0	42	13.2613	#NAME?	#NAME?	0.00956857	1	down	yes	--
MSTRG.182868	0	0	0	0	0	0	42	13.2613	#NAME?	#NAME?	0.00956857	1	down	yes	--
MSTRG.262953	0	0	0	0	0	0	42	13.2613	#NAME?	#NAME?	0.00956857	1	down	yes	--
MSTRG.276181	0	0	0	0	0	0	42	13.2613	#NAME?	#NAME?	0.00956857	1	down	yes	--
MSTRG.127559	5	4	5	4.33633	90	25	0	40.606	0.10679	-3.22715	0.00957866	1	down	yes	--
MSTRG.371192	1	0	0	0.311551	6	1	45	16.6723	0.0186867	-5.74184	0.00964012	1	down	yes	--
MSTRG.172539	0	0	0	0	0	7	34	13.2894	#NAME?	#NAME?	0.00975318	1	down	yes	--
MSTRG.151004	0	0	0	0	4	3	34	13.2292	#NAME?	#NAME?	0.00987512	1	down	yes	--
MSTRG.174628	1	0	0	0.311551	13	2	36	16.6443	0.0187182	-5.73941	0.00992935	1	down	yes	--
MSTRG.337663	0	0	0	0	8	8	24	13.2954	#NAME?	#NAME?	0.00999676	1	down	yes	--
gene21136	34	696	34	244.751	29	48	29	36.8154	6.64805	2.73293	0.000623646	0.424731	up	yes	LOC101105359
gene25726	21	75	12	34.2612	0	0	0	0	Inf	Inf	0.000673458	0.448463	up	yes	LOC106991881
gene21029	63	34	14	34.7463	97	694	26	295.365	0.117639	-3.08757	0.000705005	0.452245	down	yes	LOC106991709
gene15266	6	1	1	2.4894	79	7	83	56.397	0.0441406	-4.50175	0.000785906	0.485577	down	yes	LOC105613828
gene23031	0	119	0	38.302	1	1	1	1.03044	37.1705	5.21609	0.00489152	1	up	yes	LOC105603735
gene17807	31	15	7	16.5736	14	3	284	95.6636	0.173249	-2.52908	0.00550251	1	down	yes	LOC105616860
gene23216	3	21	13	11.5707	0	74	145	72.7836	0.158974	-2.65313	0.00559659	1	down	yes	LOC105603777
gene19076	606	853	826	709.683	1103	1753	1469	1489.31	0.476519	-1.06939	0.00834785	1	down	yes	LOC106991634
gene18923	53	43	13	34.2293	41	332	23	142.743	0.239797	-2.06011	0.00838165	1	down	yes	LOC106991632

## Sheet: Table S10
Table S10 Differentially expressed circRNAs between LP and SLP
Gene	LP1_count	LP2_count	LP3_count	baseMean	SLP1_count	SLP2_count	SLP3_count	Log2FoldChange	pval	padj	Up/Down	Significant
oar_circ_0011367	42	37	46	22.5054	0	0	0	7.94218	0.000161479	0.536686	up	yes
oar_circ_0003114	0	0	0	19.5175	46	13	99	-7.46531	0.00050712	0.536686	down	yes
oar_circ_0003839	3	42	17	11.5071	0	0	0	7.02883	0.00143643	0.536686	up	yes
oar_circ_0012502	0	39	39	13.9398	0	0	0	7.04292	0.00167642	0.536686	up	yes
oar_circ_0003442	8	22	23	9.51508	0	0	0	6.86866	0.00186559	0.536686	up	yes
oar_circ_0009441	0	0	0	15.9696	58	0	75	-6.9527	0.00194208	0.536686	down	yes
oar_circ_0012354	16	15	19	8.98977	0	0	0	6.81576	0.00204382	0.536686	up	yes
oar_circ_0012208	4	30	17	9.35449	0	0	0	6.80823	0.0021754	0.536686	up	yes
oar_circ_0000496	7	32	10	9.16496	0	0	0	6.79165	0.00223037	0.536686	up	yes
oar_circ_0001592	26	13	6	8.3484	0	0	0	6.68624	0.0027186	0.536686	up	yes
oar_circ_0011755	0	0	0	9.19722	21	8	44	-6.56526	0.00325392	0.536686	down	yes
oar_circ_0004249	16	18	6	7.46152	0	0	0	6.55539	0.00346537	0.536686	up	yes
oar_circ_0010554	7	19	12	6.95638	0	0	0	6.47517	0.0040064	0.536686	up	yes
oar_circ_0000641	6	25	7	7.12695	0	0	0	6.47663	0.00407471	0.536686	up	yes
oar_circ_0005344	13	21	3	7.00019	0	0	0	6.44259	0.00437109	0.536686	up	yes
oar_circ_0005666	11	18	7	6.69337	0	0	0	6.42428	0.0044062	0.536686	up	yes
oar_circ_0006550	8	13	15	6.46075	0	0	0	6.39323	0.0046235	0.536686	up	yes
oar_circ_0012882	12	19	4	6.5868	0	0	0	6.38207	0.0048278	0.536686	up	yes
oar_circ_0012357	4	27	5	6.8194	0	0	0	6.39133	0.00485529	0.536686	up	yes
oar_circ_0002561	5	20	10	6.45394	0	0	0	6.36549	0.00494764	0.536686	up	yes
oar_circ_0012059	8	16	10	6.23276	0	0	0	6.34116	0.00509174	0.536686	up	yes
oar_circ_0013061	8	14	12	6.16804	0	0	0	6.33251	0.0051496	0.536686	up	yes
oar_circ_0007974	3	22	10	6.47146	0	0	0	6.34511	0.00521175	0.536686	up	yes
oar_circ_0003841	3	25	7	6.56854	0	0	0	6.34871	0.00522652	0.536686	up	yes
oar_circ_0011139	16	12	5	6.12961	0	0	0	6.30588	0.00548022	0.536686	up	yes
oar_circ_0013294	7	21	5	6.20844	0	0	0	6.30486	0.00555354	0.536686	up	yes
oar_circ_0002510	4	18	11	6.04054	0	0	0	6.2793	0.00578041	0.536686	up	yes
oar_circ_0005301	6	12	14	5.73104	0	0	0	6.23409	0.00613247	0.536686	up	yes
oar_circ_0006886	12	10	9	5.6454	0	0	0	6.22021	0.00624521	0.536686	up	yes
oar_circ_0004762	7	18	6	5.78628	0	0	0	6.22764	0.00628982	0.536686	up	yes
oar_circ_0011564	0	10	34	7.47511	0	0	0	6.30395	0.00638189	0.536686	up	yes
oar_circ_0004950	8	11	12	5.58335	0	0	0	6.2068	0.00638857	0.536686	up	yes
oar_circ_0010397	13	7	11	5.57192	0	0	0	6.20165	0.00645966	0.536686	up	yes
oar_circ_0012302	0	25	15	7.3104	0	0	0	6.28307	0.00657872	0.536686	up	yes
oar_circ_0008278	5	13	13	5.57727	0	0	0	6.19343	0.00660291	0.536686	up	yes
oar_circ_0013219	11	27	0	7.30969	0	0	0	6.26955	0.00677164	0.536686	up	yes
oar_circ_0000051	0	0	0	6.8699	23	2	31	-6.16404	0.00692705	0.536686	down	yes
oar_circ_0000051	0	0	0	6.8699	23	2	31	-6.16404	0.00692705	0.536686	down	yes
oar_circ_0011365	4	17	9	5.52058	0	0	0	6.16338	0.00703763	0.536686	up	yes
oar_circ_0012785	17	7	5	5.34127	0	0	0	6.1244	0.00748956	0.536686	up	yes
oar_circ_0007854	0	0	0	6.60703	25	2	26	-6.1166	0.00750518	0.536686	down	yes
oar_circ_0005132	11	25	0	6.9199	0	0	0	6.20527	0.00752203	0.536686	up	yes
oar_circ_0006876	0	24	13	6.79044	0	0	0	6.19204	0.00765462	0.536686	up	yes
oar_circ_0002336	0	0	0	7.97762	16	0	54	-6.14804	0.007997	0.536686	down	yes
oar_circ_0011259	0	32	4	6.8868	0	0	0	6.16043	0.00825153	0.536686	up	yes
oar_circ_0006599	10	3	16	5.0466	0	0	0	6.04997	0.00849728	0.536686	up	yes
oar_circ_0009828	0	0	0	6.21191	2	13	31	-6.02186	0.00886628	0.536686	down	yes
oar_circ_0009949	7	0	31	6.3415	0	0	0	6.09972	0.00894662	0.536686	up	yes
oar_circ_0008783	0	0	0	7.85544	0	6	62	-6.08943	0.00897191	0.536686	down	yes
oar_circ_0002660	7	12	7	4.77944	0	0	0	5.99594	0.00913838	0.536686	up	yes
oar_circ_0000514	9	3	16	4.86046	0	0	0	6.00129	0.0091989	0.536686	up	yes
oar_circ_0002492	7	16	3	4.90889	0	0	0	5.99649	0.009359	0.536686	up	yes
oar_circ_0006424	5	11	10	4.69988	0	0	0	5.97359	0.00948648	0.536686	up	yes
oar_circ_0011294	27	0	7	6.16343	0	0	0	6.05876	0.00956506	0.536686	up	yes
oar_circ_0004341	0	29	4	6.30211	0	0	0	6.05722	0.00970782	0.536686	up	yes
oar_circ_0001888	3	19	4	4.91157	0	0	0	5.97771	0.00978451	0.536686	up	yes
oar_circ_0010886	5	15	5	4.66679	0	0	0	5.94402	0.0100859	0.536686	up	yes
oar_circ_0010870	0	26	6	6.04249	0	0	0	6.02561	0.0101133	0.536686	up	yes
oar_circ_0003991	20	0	13	5.83568	0	0	0	6.01443	0.0101577	0.536686	up	yes
oar_circ_0006182	4	16	5	4.67555	0	0	0	5.93804	0.0102444	0.536686	up	yes
oar_circ_0011419	5	6	15	4.53807	0	0	0	5.92392	0.0103227	0.536686	up	yes
oar_circ_0002894	9	6	10	4.46994	0	0	0	5.91466	0.0103847	0.536686	up	yes
oar_circ_0004427	3	13	9	4.55486	0	0	0	5.91317	0.0105988	0.536686	up	yes
oar_circ_0003534	19	0	13	5.64954	0	0	0	5.97564	0.0107915	0.536686	up	yes
oar_circ_0008445	0	0	0	6.95609	20	21	0	-5.95671	0.0109314	0.536686	down	yes
oar_circ_0003274	0	0	0	5.30257	8	6	28	-5.8762	0.0109528	0.536686	down	yes
oar_circ_0007704	0	0	0	5.24078	10	7	23	-5.87085	0.0109811	0.536686	down	yes
oar_circ_0006229	4	13	7	4.41593	0	0	0	5.87858	0.0111432	0.536686	up	yes
oar_circ_0009831	17	0	14	5.4398	0	0	0	5.93021	0.0115778	0.536686	up	yes
oar_circ_0003632	16	41	32	16.7733	0	3	0	4.29776	0.0116953	0.536686	up	yes
oar_circ_0006980	6	13	4	4.3006	0	0	0	5.83907	0.0118885	0.536686	up	yes
oar_circ_0012204	0	0	0	6.39843	17	0	38	-5.89376	0.0118984	0.536686	down	yes
oar_circ_0004465	8	2	15	4.31689	0	0	0	5.83321	0.0121303	0.536686	up	yes
oar_circ_0003007	13	6	4	4.23929	0	0	0	5.82288	0.0121789	0.536686	up	yes
oar_circ_0000151	11	0	20	5.29818	0	0	0	5.89694	0.0121977	0.536686	up	yes
oar_circ_0011665	0	0	0	6.46131	0	6	49	-5.86599	0.0126364	0.536686	down	yes
oar_circ_0009490	11	0	19	5.13565	0	0	0	5.85898	0.0129242	0.536686	up	yes
oar_circ_0010856	7	10	5	4.06458	0	0	0	5.77903	0.0129323	0.536686	up	yes
oar_circ_0000587	23	0	6	5.25635	0	0	0	5.86294	0.0129666	0.536686	up	yes
oar_circ_0004610	0	22	6	5.26291	0	0	0	5.86098	0.0130148	0.536686	up	yes
oar_circ_0002525	0	0	0	6.33719	14	22	0	-5.83886	0.0131204	0.536686	down	yes
oar_circ_0012576	7	20	0	5.20087	0	0	0	5.84975	0.0132144	0.536686	up	yes
oar_circ_0011858	10	16	0	4.9797	0	0	0	5.80697	0.014033	0.536686	up	yes
oar_circ_0008323	15	0	13	4.90499	0	0	0	5.80204	0.0140817	0.536686	up	yes
oar_circ_0006573	0	0	0	4.63752	10	4	23	-5.7074	0.0143169	0.536686	down	yes
oar_circ_0012500	0	15	12	4.87384	0	0	0	5.78921	0.014375	0.536686	up	yes
oar_circ_0011490	0	0	0	5.8603	6	0	47	-5.75838	0.0148056	0.536686	down	yes
oar_circ_0004706	22	0	5	4.90768	0	0	0	5.77281	0.0148768	0.536686	up	yes
oar_circ_0005494	12	4	5	3.82589	0	0	0	5.68901	0.0149498	0.536686	up	yes
oar_circ_0012060	13	0	14	4.69525	0	0	0	5.74766	0.0152763	0.536686	up	yes
oar_circ_0002820	8	4	9	3.73148	0	0	0	5.66916	0.0152924	0.536686	up	yes
oar_circ_0013249	0	14	12	4.67895	0	0	0	5.73905	0.0154874	0.536686	up	yes
oar_circ_0011923	4	21	0	4.83736	0	0	0	5.74093	0.0156614	0.536686	up	yes
oar_circ_0002120	6	2	14	3.78209	0	0	0	5.65957	0.0158046	0.536686	up	yes
oar_circ_0008900	21	0	5	4.72154	0	0	0	5.72587	0.0159391	0.536686	up	yes
oar_circ_0008642	4	5	12	3.66943	0	0	0	5.64084	0.0160294	0.536686	up	yes
oar_circ_0001868	13	0	13	4.53272	0	0	0	5.70278	0.0163285	0.536686	up	yes
oar_circ_0007241	3	11	6	3.67747	0	0	0	5.63125	0.0163477	0.536686	up	yes
oar_circ_0005453	13	11	0	4.56363	0	0	0	5.70027	0.0164308	0.536686	up	yes
oar_circ_0010647	5	19	0	4.6337	0	0	0	5.69725	0.0166355	0.536686	up	yes
oar_circ_0011601	5	19	0	4.6337	0	0	0	5.69725	0.0166355	0.536686	up	yes
oar_circ_0000608	0	0	0	5.50954	0	5	42	-5.67407	0.0168048	0.536686	down	yes
oar_circ_0006392	5	5	10	3.5305	0	0	0	5.59594	0.0170631	0.536686	up	yes
oar_circ_0009443	2	9	9	3.58914	0	0	0	5.59298	0.0173812	0.536686	up	yes
oar_circ_0008434	0	0	0	5.36303	26	9	0	-5.64363	0.0174913	0.536686	down	yes
oar_circ_0008204	9	14	0	4.40377	0	0	0	5.65213	0.0176453	0.536686	up	yes
oar_circ_0010368	0	0	0	5.22808	0	10	30	-5.62865	0.017785	0.536686	down	yes
oar_circ_0004469	13	10	0	4.36874	0	0	0	5.64412	0.0178409	0.536686	up	yes
oar_circ_0000551	8	5	6	3.43878	0	0	0	5.56098	0.0179457	0.536686	up	yes
oar_circ_0013182	10	0	15	4.29937	0	0	0	5.63529	0.0180292	0.536686	up	yes
oar_circ_0010626	8	2	10	3.50422	0	0	0	5.56479	0.0180973	0.536686	up	yes
oar_circ_0007568	0	0	0	5.30845	0	4	42	-5.62263	0.0181499	0.536686	down	yes
oar_circ_0011220	5	3	12	3.46578	0	0	0	5.55847	0.0181851	0.536686	up	yes
oar_circ_0009413	2	6	12	3.49205	0	0	0	5.55565	0.0183898	0.536686	up	yes
oar_circ_0005662	7	4	8	3.38281	0	0	0	5.53846	0.0185687	0.536686	up	yes
oar_circ_0012594	2	10	7	3.45897	0	0	0	5.54082	0.0187803	0.536686	up	yes
oar_circ_0000943	0	0	0	5.18727	10	19	0	-5.59243	0.0188582	0.536686	down	yes
oar_circ_0008812	0	0	0	5.18727	10	19	0	-5.59243	0.0188582	0.536686	down	yes
oar_circ_0004651	5	2	13	3.43341	0	0	0	5.53129	0.0190875	0.536686	up	yes
oar_circ_0004746	11	0	13	4.16044	0	0	0	5.59445	0.0191141	0.536686	up	yes
oar_circ_0008834	11	0	13	4.16044	0	0	0	5.59445	0.0191141	0.536686	up	yes
oar_circ_0005337	6	0	19	4.20496	0	0	0	5.59671	0.0191369	0.536686	up	yes
oar_circ_0013345	7	15	0	4.22639	0	0	0	5.59473	0.0192015	0.536686	up	yes
oar_circ_0010836	13	9	0	4.17384	0	0	0	5.58515	0.0194286	0.536686	up	yes
oar_circ_0007491	0	0	0	5.228	0	2	45	-5.57751	0.0195597	0.536686	down	yes
oar_circ_0003715	4	11	3	3.376	0	0	0	5.50771	0.0196857	0.536686	up	yes
oar_circ_0004370	8	0	16	4.08964	0	0	0	5.56928	0.0198436	0.536686	up	yes
oar_circ_0012959	0	0	0	4.94522	20	11	0	-5.54789	0.0200167	0.536686	down	yes
oar_circ_0007428	5	6	7	3.2378	0	0	0	5.4815	0.0201407	0.536686	up	yes
oar_circ_0003959	0	17	5	4.1259	0	0	0	5.55644	0.0203373	0.536686	up	yes
oar_circ_0001200	0	16	6	4.09353	0	0	0	5.55367	0.0203703	0.536686	up	yes
oar_circ_0002600	0	15	7	4.06117	0	0	0	5.54828	0.0204971	0.536686	up	yes
oar_circ_0002223	9	12	0	4.01398	0	0	0	5.53461	0.0208766	0.536686	up	yes
oar_circ_0004803	10	11	0	4.00522	0	0	0	5.53294	0.0209188	0.536686	up	yes
oar_circ_0010186	6	15	0	4.04026	0	0	0	5.53401	0.0209532	0.536686	up	yes
oar_circ_0008053	9	0	14	3.9507	0	0	0	5.52725	0.0210446	0.536686	up	yes
oar_circ_0002905	7	3	8	3.18792	0	0	0	5.45247	0.0211102	0.536686	up	yes
oar_circ_0007554	4	17	0	4.05778	0	0	0	5.52572	0.0212929	0.536686	up	yes
oar_circ_0007803	10	2	6	3.22636	0	0	0	5.44996	0.0213909	0.536686	up	yes
oar_circ_0000595	3	18	0	4.06653	0	0	0	5.51655	0.0216499	0.536686	up	yes
oar_circ_0007483	0	0	0	3.85253	2	5	24	-5.43196	0.0219701	0.536686	down	yes
oar_circ_0013063	6	6	5	3.09886	0	0	0	5.41973	0.0220248	0.536686	up	yes
oar_circ_0006471	0	18	3	3.99573	0	0	0	5.49626	0.0222616	0.536686	up	yes
oar_circ_0009170	10	0	12	3.81177	0	0	0	5.48187	0.0224219	0.536686	up	yes
oar_circ_0013373	0	0	0	4.45765	13	0	25	-5.45459	0.0226287	0.536686	down	yes
oar_circ_0001376	9	0	13	3.78817	0	0	0	5.47343	0.0226931	0.536686	up	yes
oar_circ_0006589	9	0	13	3.78817	0	0	0	5.47343	0.0226931	0.536686	up	yes
oar_circ_0012896	9	0	13	3.78817	0	0	0	5.47343	0.0226931	0.536686	up	yes
oar_circ_0002302	2	11	4	3.16626	0	0	0	5.41051	0.02275	0.536686	up	yes
oar_circ_0000466	6	14	0	3.84536	0	0	0	5.47129	0.0228699	0.536686	up	yes
oar_circ_0001877	10	3	4	3.09619	0	0	0	5.39925	0.0229092	0.536686	up	yes
oar_circ_0011377	5	15	0	3.85412	0	0	0	5.46909	0.0229756	0.536686	up	yes
oar_circ_0010545	4	0	19	3.83269	0	0	0	5.46802	0.0230236	0.536686	up	yes
oar_circ_0002623	0	0	0	4.53098	0	6	31	-5.4462	0.0230955	0.536686	down	yes
oar_circ_0006816	0	0	0	4.54437	0	5	33	-5.44493	0.0231842	0.536686	down	yes
oar_circ_0005450	0	6	16	3.76992	0	0	0	5.45823	0.0232435	0.536686	up	yes
oar_circ_0010693	7	0	15	3.74096	0	0	0	5.45366	0.0233568	0.536686	up	yes
oar_circ_0003385	0	0	0	4.52741	14	13	0	-5.43694	0.0233686	0.536686	down	yes
oar_circ_0008233	11	0	10	3.67284	0	0	0	5.43281	0.0240067	0.536686	up	yes
oar_circ_0011925	0	0	0	4.58456	0	2	39	-5.42287	0.0241886	0.536686	down	yes
oar_circ_0005939	10	0	11	3.64924	0	0	0	5.42527	0.0242542	0.536686	up	yes
oar_circ_0006538	0	14	6	3.70374	0	0	0	5.42781	0.024263	0.536686	up	yes
oar_circ_0010235	0	14	6	3.70374	0	0	0	5.42781	0.024263	0.536686	up	yes
oar_circ_0010417	0	0	0	4.45053	0	4	34	-5.41302	0.0242816	0.536686	down	yes
oar_circ_0003409	0	0	0	4.34337	0	12	18	-5.39926	0.0245259	0.536686	down	yes
oar_circ_0005495	0	12	8	3.63902	0	0	0	5.41362	0.0246839	0.536686	up	yes
oar_circ_0013119	6	5	5	2.90397	0	0	0	5.33116	0.0249589	0.536686	up	yes
oar_circ_0001457	0	0	0	4.38293	10	15	0	-5.38976	0.0249702	0.536686	down	yes
oar_circ_0006924	0	11	9	3.60666	0	0	0	5.40463	0.0249744	0.536686	up	yes
oar_circ_0002115	6	13	0	3.65047	0	0	0	5.40569	0.0250205	0.536686	up	yes
oar_circ_0004698	6	13	0	3.65047	0	0	0	5.40569	0.0250205	0.536686	up	yes
oar_circ_0004112	0	0	0	4.3031	0	7	27	-5.38626	0.0250274	0.536686	down	yes
oar_circ_0009035	0	0	0	4.32989	0	5	31	-5.3865	0.0251022	0.536686	down	yes
oar_circ_0008938	0	0	0	4.27631	0	9	23	-5.38185	0.025129	0.536686	down	yes
oar_circ_0007752	0	0	0	4.34978	23	6	0	-5.3822	0.0252737	0.536686	down	yes
oar_circ_0009503	0	0	0	4.34978	23	6	0	-5.3822	0.0252737	0.536686	down	yes
oar_circ_0010868	0	0	0	4.25168	6	0	32	-5.37783	0.02532	0.536686	down	yes
oar_circ_0009265	4	15	0	3.66798	0	0	0	5.39904	0.0253426	0.536686	up	yes
oar_circ_0005851	0	0	0	4.31851	11	14	0	-5.3742	0.0254845	0.536686	down	yes
oar_circ_0007222	15	41	28	16.1381	0	4	0	3.83515	0.0255334	0.536686	up	yes
oar_circ_0005564	0	0	0	4.3576	26	4	0	-5.37285	0.025707	0.536686	down	yes
oar_circ_0000475	0	0	0	4.22265	0	5	30	-5.35603	0.0261532	0.536686	down	yes
oar_circ_0005790	0	0	0	4.08753	15	0	19	-5.34827	0.0261668	0.536686	down	yes
oar_circ_0006251	18	0	2	3.67553	0	0	0	5.37836	0.0262604	0.536686	up	yes
oar_circ_0004096	0	0	0	4.23605	0	4	32	-5.35343	0.0263111	0.536686	down	yes
oar_circ_0010121	0	0	0	4.05811	14	0	20	-5.33924	0.026491	0.536686	down	yes
oar_circ_0002125	0	0	0	4.09605	8	0	28	-5.34098	0.0265286	0.536686	down	yes
oar_circ_0003285	4	0	17	3.50762	0	0	0	5.356	0.0268141	0.536686	up	yes
oar_circ_0003285	4	0	17	3.50762	0	0	0	5.356	0.0268141	0.536686	up	yes
oar_circ_0002713	0	17	2	3.6383	0	0	0	5.36196	0.0268512	0.536686	up	yes
oar_circ_0006618	0	11	8	3.44412	0	0	0	5.34302	0.0271644	0.536686	up	yes
oar_circ_0011872	0	0	0	4.10202	0	6	27	-5.32473	0.0272238	0.536686	down	yes
oar_circ_0007072	0	0	0	4.08862	0	7	25	-5.32357	0.0272288	0.536686	down	yes
oar_circ_0001076	8	10	0	3.43805	0	0	0	5.33463	0.0274976	0.536686	up	yes
oar_circ_0004382	8	10	0	3.43805	0	0	0	5.33463	0.0274976	0.536686	up	yes
oar_circ_0005960	0	0	0	4.0372	6	0	30	-5.31538	0.0275294	0.536686	down	yes
oar_circ_0007978	5	13	0	3.46433	0	0	0	5.33377	0.0276091	0.536686	up	yes
oar_circ_0009500	6	0	14	3.39229	0	0	0	5.325	0.0278506	0.536686	up	yes
oar_circ_0008471	11	7	0	3.41178	0	0	0	5.32381	0.0279096	0.536686	up	yes
oar_circ_0003767	14	0	5	3.41858	0	0	0	5.32366	0.0279615	0.536686	up	yes
oar_circ_0012226	6	5	4	2.74143	0	0	0	5.24871	0.0280038	0.536686	up	yes
oar_circ_0010871	16	0	3	3.46579	0	0	0	5.32209	0.0281647	0.536686	up	yes
oar_circ_0001117	0	0	0	4.1556	0	2	35	-5.30561	0.0282795	0.536686	down	yes
oar_circ_0001359	11	0	8	3.34778	0	0	0	5.30946	0.028389	0.536686	up	yes
oar_circ_0007121	0	14	4	3.37868	0	0	0	5.29667	0.0290555	0.536686	up	yes
oar_circ_0011353	0	0	2	8.12367	9	14	35	-3.9333	0.0291177	0.536686	down	yes
oar_circ_0007621	0	13	5	3.34631	0	0	0	5.29282	0.0291402	0.536686	up	yes
oar_circ_0009119	2	7	6	2.71175	0	0	0	5.21877	0.029381	0.536686	up	yes
oar_circ_0003423	0	0	0	4.04836	0	2	34	-5.27416	0.0294687	0.536686	down	yes
oar_circ_0007892	0	11	7	3.28159	0	0	0	5.27718	0.0296527	0.536686	up	yes
oar_circ_0002996	0	0	0	3.91432	0	4	29	-5.25781	0.0298551	0.536686	down	yes
oar_circ_0004135	3	0	17	3.32148	0	0	0	5.27603	0.0299078	0.536686	up	yes
oar_circ_0006026	6	0	13	3.22976	0	0	0	5.26086	0.0302862	0.536686	up	yes
oar_circ_0007511	6	11	0	3.26067	0	0	0	5.26053	0.0303633	0.536686	up	yes
oar_circ_0010840	0	0	0	3.73638	14	0	17	-5.23516	0.0304422	0.536686	down	yes
oar_circ_0006365	5	12	0	3.26943	0	0	0	5.25955	0.0304557	0.536686	up	yes
oar_circ_0002346	4	13	0	3.27819	0	0	0	5.25601	0.0306546	0.536686	up	yes
oar_circ_0010710	0	0	0	3.7933	5	0	29	-5.23345	0.0307271	0.536686	down	yes
oar_circ_0004675	0	0	0	3.7449	7	0	26	-5.22763	0.0308626	0.536686	down	yes
oar_circ_0002801	0	0	0	3.91951	2	0	34	-5.23804	0.0308767	0.536686	down	yes
oar_circ_0006401	3	14	0	3.28695	0	0	0	5.2489	0.0310257	0.536686	up	yes
oar_circ_0002509	11	0	7	3.18524	0	0	0	5.24136	0.0310395	0.536686	up	yes
oar_circ_0000298	0	0	0	3.80313	19	6	0	-5.21695	0.0314542	0.536686	down	yes
oar_circ_0005477	0	7	11	3.15214	0	0	0	5.22855	0.0315474	0.536686	up	yes
oar_circ_0008255	0	7	11	3.15214	0	0	0	5.22855	0.0315474	0.536686	up	yes
oar_circ_0004850	9	0	9	3.13804	0	0	0	5.22549	0.0316416	0.536686	up	yes
oar_circ_0012225	2	15	0	3.29571	0	0	0	5.23671	0.0316483	0.536686	up	yes
oar_circ_0011432	10	25	8	8.4362	0	2	0	3.8727	0.0316773	0.536686	up	yes
oar_circ_0008214	0	0	0	3.64812	11	0	20	-5.20416	0.0317235	0.536686	down	yes
oar_circ_0000633	8	0	10	3.11443	0	0	0	5.21577	0.0320405	0.536686	up	yes
oar_circ_0000872	0	13	4	3.18378	0	0	0	5.22104	0.03206	0.536686	up	yes
oar_circ_0001203	0	13	4	3.18378	0	0	0	5.22104	0.03206	0.536686	up	yes
oar_circ_0005899	0	0	0	3.83387	0	2	32	-5.20835	0.0320899	0.536686	down	yes
oar_circ_0000244	0	0	0	3.68606	5	0	28	-5.19773	0.0321911	0.536686	down	yes
oar_circ_0003748	0	15	2	3.2485	0	0	0	5.21945	0.0323584	0.536686	up	yes
oar_circ_0003463	0	11	6	3.11906	0	0	0	5.20664	0.0325063	0.536686	up	yes
oar_circ_0003701	7	0	11	3.09083	0	0	0	5.20485	0.0325079	0.536686	up	yes
oar_circ_0007644	0	10	7	3.08669	0	0	0	5.19655	0.0328871	0.536686	up	yes
oar_circ_0002495	0	0	0	3.82846	3	17	0	-5.18357	0.033134	0.536686	down	yes
oar_circ_0002423	0	9	8	3.05433	0	0	0	5.18495	0.0333528	0.536686	up	yes
oar_circ_0012054	5	3	6	2.49057	0	0	0	5.11631	0.0334773	0.536686	up	yes
oar_circ_0004089	0	0	0	3.5219	14	0	15	-5.1597	0.0335977	0.536686	down	yes
oar_circ_0001285	6	10	0	3.06578	0	0	0	5.17921	0.0336837	0.536686	up	yes
oar_circ_0001585	6	10	0	3.06578	0	0	0	5.17921	0.0336837	0.536686	up	yes
oar_circ_0000835	5	11	0	3.07454	0	0	0	5.17887	0.0337493	0.536686	up	yes
oar_circ_0000134	14	0	3	3.09352	0	0	0	5.17694	0.0340097	0.536686	up	yes
oar_circ_0000023	11	0	6	3.02271	0	0	0	5.16865	0.0340935	0.536686	up	yes
oar_circ_0000825	11	0	6	3.02271	0	0	0	5.16865	0.0340935	0.536686	up	yes
oar_circ_0005940	11	0	6	3.02271	0	0	0	5.16865	0.0340935	0.536686	up	yes
oar_circ_0007389	11	0	6	3.02271	0	0	0	5.16865	0.0340935	0.536686	up	yes
oar_circ_0007669	0	0	0	3.59422	16	7	0	-5.14923	0.0342818	0.536686	down	yes
oar_circ_0005045	4	0	14	3.02002	0	0	0	5.16268	0.0344646	0.536686	up	yes
oar_circ_0007587	4	0	14	3.02002	0	0	0	5.16268	0.0344646	0.536686	up	yes
oar_circ_0000725	0	0	0	3.606	0	3	28	-5.14836	0.0344851	0.536686	down	yes
oar_circ_0006443	9	0	8	2.9755	0	0	0	5.15322	0.0347045	0.536686	up	yes
oar_circ_0006432	8	0	9	2.9519	0	0	0	5.14348	0.0351283	0.536686	up	yes
oar_circ_0001325	12	4	0	3.01322	0	0	0	5.14847	0.035133	0.536686	up	yes
oar_circ_0012270	0	0	0	3.52198	14	8	0	-5.12369	0.0354039	0.536686	down	yes
oar_circ_0000681	0	13	3	3.02125	0	0	0	5.14238	0.0355222	0.536686	up	yes
oar_circ_0005667	0	13	3	3.02125	0	0	0	5.14238	0.0355222	0.536686	up	yes
oar_circ_0007421	0	13	3	3.02125	0	0	0	5.14238	0.0355222	0.536686	up	yes
oar_circ_0004164	0	10	6	2.92416	0	0	0	5.12129	0.0361966	0.536686	up	yes
oar_circ_0009185	0	0	0	3.44974	12	9	0	-5.09651	0.0366407	0.536686	down	yes
oar_circ_0008836	3	2	9	2.41101	0	0	0	5.05355	0.0366457	0.536686	up	yes
oar_circ_0011196	0	0	0	3.46538	18	5	0	-5.09756	0.0366873	0.536686	down	yes
oar_circ_0006051	5	0	12	2.88109	0	0	0	5.10581	0.0369167	0.536686	up	yes
oar_circ_0008237	5	0	12	2.88109	0	0	0	5.10581	0.0369167	0.536686	up	yes
oar_circ_0012919	0	0	0	3.41273	3	0	28	-5.08526	0.037333	0.536686	down	yes
oar_circ_0007792	0	0	0	3.4732	21	3	0	-5.0867	0.0373512	0.536686	down	yes
oar_circ_0002802	12	0	4	2.88378	0	0	0	5.09477	0.0375358	0.536686	up	yes
oar_circ_0009329	12	0	4	2.88378	0	0	0	5.09477	0.0375358	0.536686	up	yes
oar_circ_0010152	5	10	0	2.87964	0	0	0	5.09204	0.0376136	0.536686	up	yes
oar_circ_0010334	5	10	0	2.87964	0	0	0	5.09204	0.0376136	0.536686	up	yes
oar_circ_0011545	11	0	5	2.86017	0	0	0	5.09058	0.0376458	0.536686	up	yes
oar_circ_0007651	7	8	0	2.86212	0	0	0	5.08946	0.0376639	0.536686	up	yes
oar_circ_0012857	4	11	0	2.8884	0	0	0	5.09022	0.0377752	0.536686	up	yes
oar_circ_0001968	8	7	0	2.85336	0	0	0	5.0857	0.0378377	0.536686	up	yes
oar_circ_0005185	10	0	6	2.83657	0	0	0	5.08415	0.0378906	0.536686	up	yes
oar_circ_0012375	10	0	6	2.83657	0	0	0	5.08415	0.0378906	0.536686	up	yes
oar_circ_0010538	0	7	9	2.82707	0	0	0	5.08195	0.0379622	0.536686	up	yes
oar_circ_0009133	0	0	0	3.3775	10	10	0	-5.06705	0.0380361	0.536686	down	yes
oar_circ_0001617	14	0	2	2.93098	0	0	0	5.09051	0.0380696	0.536686	up	yes
oar_circ_0012590	7	2	4	2.34288	0	0	0	5.01659	0.0383142	0.536686	up	yes
oar_circ_0006233	2	5	6	2.32196	0	0	0	5.00851	0.0386537	0.536686	up	yes
oar_circ_0000238	0	0	0	3.23812	8	0	20	-5.04925	0.0387313	0.536686	down	yes
oar_circ_0000619	0	0	0	3.3209	14	7	0	-5.04837	0.038945	0.536686	down	yes
oar_circ_0008419	0	0	0	3.3209	14	7	0	-5.04837	0.038945	0.536686	down	yes
oar_circ_0004412	0	0	0	3.32872	17	5	0	-5.04708	0.0390772	0.536686	down	yes
oar_circ_0007905	7	0	9	2.76576	0	0	0	5.05507	0.0392314	0.536686	up	yes
oar_circ_0009638	7	0	9	2.76576	0	0	0	5.05507	0.0392314	0.536686	up	yes
oar_circ_0004345	0	0	0	3.30526	8	11	0	-5.0349	0.0396249	0.536686	down	yes
oar_circ_0007438	0	5	11	2.76235	0	0	0	5.04758	0.0396731	0.536686	up	yes
oar_circ_0007549	0	0	0	3.24409	0	6	19	-5.03175	0.0397022	0.536686	down	yes
oar_circ_0002744	0	11	4	2.79399	0	0	0	5.04924	0.0397064	0.536686	up	yes
oar_circ_0004402	12	3	0	2.81833	0	0	0	5.05144	0.0397264	0.536686	up	yes
oar_circ_0006883	12	3	0	2.81833	0	0	0	5.05144	0.0397264	0.536686	up	yes
oar_circ_0003241	0	10	5	2.76163	0	0	0	5.04037	0.040056	0.536686	up	yes
oar_circ_0012128	0	0	0	3.25647	15	6	0	-5.02212	0.0402625	0.536686	down	yes
oar_circ_0001714	0	0	0	3.24865	12	8	0	-5.02061	0.0402935	0.536686	down	yes
oar_circ_0002461	0	0	0	3.29744	5	13	0	-5.01843	0.0405534	0.536686	down	yes
oar_circ_0002409	0	9	6	2.72926	0	0	0	5.0291	0.0405582	0.536686	up	yes
oar_circ_0008992	0	0	0	3.26429	18	4	0	-5.01794	0.0405723	0.536686	down	yes
oar_circ_0002215	5	0	11	2.71856	0	0	0	5.02797	0.0406284	0.536686	up	yes
oar_circ_0006894	5	0	11	2.71856	0	0	0	5.02797	0.0406284	0.536686	up	yes
oar_circ_0010650	0	4	12	2.72999	0	0	0	5.02719	0.0407502	0.536686	up	yes
oar_circ_0003245	0	0	0	3.18423	13	7	0	-4.99511	0.0415945	0.536686	down	yes
oar_circ_0002369	0	0	0	3.19205	16	5	0	-4.99406	0.0417203	0.536686	down	yes
oar_circ_0013295	0	0	0	3.15024	0	5	20	-4.99209	0.0417407	0.536686	down	yes
oar_circ_0013295	0	0	0	3.15024	0	5	20	-4.99209	0.0417407	0.536686	down	yes
oar_circ_0000935	12	0	3	2.72124	0	0	0	5.00822	0.0418476	0.536686	up	yes
oar_circ_0005860	12	0	3	2.72124	0	0	0	5.00822	0.0418476	0.536686	up	yes
oar_circ_0003617	4	5	3	2.20663	0	0	0	4.94202	0.0419219	0.536686	up	yes
oar_circ_0002861	10	0	5	2.67404	0	0	0	5.00069	0.0420209	0.536686	up	yes
oar_circ_0003855	10	0	5	2.67404	0	0	0	5.00069	0.0420209	0.536686	up	yes
oar_circ_0003807	11	28	13	10.2208	0	3	0	3.59035	0.0420848	0.536686	up	yes
oar_circ_0005348	14	19	5	7.52378	0	2	0	3.7046	0.0421427	0.536686	up	yes
oar_circ_0013277	4	10	0	2.6935	0	0	0	4.99711	0.0423133	0.536686	up	yes
oar_circ_0000711	9	0	6	2.65043	0	0	0	4.99296	0.0423644	0.536686	up	yes
oar_circ_0008622	9	0	6	2.65043	0	0	0	4.99296	0.0423644	0.536686	up	yes
oar_circ_0009439	9	0	6	2.65043	0	0	0	4.99296	0.0423644	0.536686	up	yes
oar_circ_0006293	8	6	0	2.65847	0	0	0	4.9887	0.0426267	0.536686	up	yes
oar_circ_0003690	3	11	0	2.70226	0	0	0	4.99285	0.0426507	0.536686	up	yes
oar_circ_0003936	0	6	9	2.63218	0	0	0	4.98419	0.0428107	0.536686	up	yes
oar_circ_0010658	8	0	7	2.62683	0	0	0	4.98337	0.0428311	0.536686	up	yes
oar_circ_0011848	8	0	7	2.62683	0	0	0	4.98337	0.0428311	0.536686	up	yes
oar_circ_0012894	8	0	7	2.62683	0	0	0	4.98337	0.0428311	0.536686	up	yes
oar_circ_0009648	9	5	0	2.64971	0	0	0	4.98188	0.0430168	0.536686	up	yes
oar_circ_0006208	0	0	0	3.11981	14	6	0	-4.96799	0.0430239	0.536686	down	yes
oar_circ_0002476	0	0	0	3.11199	11	8	0	-4.96499	0.0431484	0.536686	down	yes
oar_circ_0000659	7	0	8	2.60323	0	0	0	4.97213	0.0434113	0.536686	up	yes
oar_circ_0007458	7	0	8	2.60323	0	0	0	4.97213	0.0434113	0.536686	up	yes
oar_circ_0013094	0	0	0	3.10417	8	10	0	-4.95616	0.0436432	0.536686	down	yes
oar_circ_0004669	0	2	14	2.66526	0	0	0	4.97404	0.0437778	0.536686	up	yes
oar_circ_0007832	0	0	0	3.043	0	5	19	-4.94803	0.0440459	0.536686	down	yes
oar_circ_0004157	6	0	9	2.57962	0	0	0	4.95923	0.0441072	0.536686	up	yes
oar_circ_0012256	6	0	9	2.57962	0	0	0	4.95923	0.0441072	0.536686	up	yes
oar_circ_0006375	0	11	3	2.63145	0	0	0	4.95983	0.0443567	0.536686	up	yes
oar_circ_0005444	45	0	10	10.4037	0	2	0	3.9625	0.0444137	0.536686	up	yes
oar_circ_0003443	0	0	0	3.05539	15	5	0	-4.93897	0.0446082	0.536686	down	yes
oar_circ_0004649	0	0	0	3.05539	15	5	0	-4.93897	0.0446082	0.536686	down	yes
oar_circ_0002004	0	10	4	2.59909	0	0	0	4.95267	0.0446116	0.536686	up	yes
oar_circ_0005757	5	0	10	2.55602	0	0	0	4.94451	0.0449342	0.536686	up	yes
oar_circ_0001609	0	17	0	3.31323	0	0	0	4.99549	0.0449399	0.536686	up	yes
oar_circ_0002150	0	17	0	3.31323	0	0	0	4.99549	0.0449399	0.536686	up	yes
oar_circ_0002706	0	17	0	3.31323	0	0	0	4.99549	0.0449399	0.536686	up	yes
oar_circ_0002934	0	17	0	3.31323	0	0	0	4.99549	0.0449399	0.536686	up	yes
oar_circ_0003233	0	17	0	3.31323	0	0	0	4.99549	0.0449399	0.536686	up	yes
oar_circ_0004197	0	17	0	3.31323	0	0	0	4.99549	0.0449399	0.536686	up	yes
oar_circ_0005834	0	17	0	3.31323	0	0	0	4.99549	0.0449399	0.536686	up	yes
oar_circ_0006222	0	17	0	3.31323	0	0	0	4.99549	0.0449399	0.536686	up	yes
oar_circ_0007005	0	17	0	3.31323	0	0	0	4.99549	0.0449399	0.536686	up	yes
oar_circ_0007026	0	17	0	3.31323	0	0	0	4.99549	0.0449399	0.536686	up	yes
oar_circ_0007437	0	17	0	3.31323	0	0	0	4.99549	0.0449399	0.536686	up	yes
oar_circ_0004630	3	0	0	9.51769	12	14	42	-3.52002	0.0456397	0.536686	down	yes
oar_circ_0000960	0	0	0	2.97533	10	8	0	-4.9064	0.0463261	0.536686	down	yes
oar_circ_0005456	10	17	9	7.03957	0	2	0	3.62284	0.0463495	0.536686	up	yes
oar_circ_0003335	11	0	3	2.53511	0	0	0	4.91361	0.0468396	0.536686	up	yes
oar_circ_0004708	10	0	4	2.5115	0	0	0	4.91011	0.0469086	0.536686	up	yes
oar_circ_0004934	10	0	4	2.5115	0	0	0	4.91011	0.0469086	0.536686	up	yes
oar_circ_0005287	0	0	0	2.90897	0	7	14	-4.89158	0.0470802	0.536686	down	yes
oar_circ_0005853	3	0	12	2.50882	0	0	0	4.90727	0.0471637	0.536686	up	yes
oar_circ_0013456	3	0	12	2.50882	0	0	0	4.90727	0.0471637	0.536686	up	yes
oar_circ_0000686	9	0	5	2.4879	0	0	0	4.90325	0.0472119	0.536686	up	yes
oar_circ_0002571	9	0	5	2.4879	0	0	0	4.90325	0.0472119	0.536686	up	yes
oar_circ_0004728	9	0	5	2.4879	0	0	0	4.90325	0.0472119	0.536686	up	yes
oar_circ_0008708	9	0	5	2.4879	0	0	0	4.90325	0.0472119	0.536686	up	yes
oar_circ_0011748	0	0	0	2.99878	19	2	0	-4.89094	0.0475636	0.536686	down	yes
oar_circ_0002152	8	0	6	2.4643	0	0	0	4.894	0.0476855	0.536686	up	yes
oar_circ_0010003	8	0	6	2.4643	0	0	0	4.894	0.0476855	0.536686	up	yes
oar_circ_0011450	8	0	6	2.4643	0	0	0	4.894	0.0476855	0.536686	up	yes
oar_circ_0012733	4	9	0	2.49861	0	0	0	4.89588	0.0477302	0.536686	up	yes
oar_circ_0011696	0	0	0	2.91872	14	5	0	-4.88054	0.0478453	0.536686	down	yes
oar_circ_0011696	0	0	0	2.91872	14	5	0	-4.88054	0.0478453	0.536686	down	yes
oar_circ_0005552	17	0	0	3.16433	0	0	0	4.93947	0.0479671	0.536686	up	yes
oar_circ_0009048	3	10	0	2.50737	0	0	0	4.89252	0.0480354	0.536686	up	yes
oar_circ_0011388	3	10	0	2.50737	0	0	0	4.89252	0.0480354	0.536686	up	yes
oar_circ_0011482	3	10	0	2.50737	0	0	0	4.89252	0.0480354	0.536686	up	yes
oar_circ_0011901	3	10	0	2.50737	0	0	0	4.89252	0.0480354	0.536686	up	yes
oar_circ_0006160	7	0	7	2.44069	0	0	0	4.88276	0.0483035	0.536686	up	yes
oar_circ_0011703	7	0	7	2.44069	0	0	0	4.88276	0.0483035	0.536686	up	yes
oar_circ_0006645	0	0	0	2.90309	8	9	0	-4.87101	0.048347	0.536686	down	yes
oar_circ_0008571	0	0	0	2.90309	8	9	0	-4.87101	0.048347	0.536686	down	yes
oar_circ_0010267	8	5	0	2.46357	0	0	0	4.88268	0.0484036	0.536686	up	yes
oar_circ_0004567	4	5	2	2.04409	0	0	0	4.82475	0.0485941	0.536686	up	yes
oar_circ_0004748	2	0	13	2.48521	0	0	0	4.88136	0.0488249	0.536686	up	yes
oar_circ_0003203	6	0	8	2.41709	0	0	0	4.86967	0.0490604	0.536686	up	yes
oar_circ_0005902	0	0	0	2.84192	0	4	19	-4.85694	0.0491921	0.536686	down	yes
oar_circ_0003647	0	16	0	3.11833	0	0	0	4.91701	0.0492342	0.536686	up	yes
oar_circ_0005827	0	16	0	3.11833	0	0	0	4.91701	0.0492342	0.536686	up	yes
oar_circ_0006576	0	16	0	3.11833	0	0	0	4.91701	0.0492342	0.536686	up	yes
oar_circ_0007070	0	16	0	3.11833	0	0	0	4.91701	0.0492342	0.536686	up	yes
oar_circ_0007305	0	16	0	3.11833	0	0	0	4.91701	0.0492342	0.536686	up	yes
oar_circ_0010120	0	16	0	3.11833	0	0	0	4.91701	0.0492342	0.536686	up	yes
oar_circ_0010661	0	16	0	3.11833	0	0	0	4.91701	0.0492342	0.536686	up	yes
oar_circ_0010815	0	16	0	3.11833	0	0	0	4.91701	0.0492342	0.536686	up	yes
oar_circ_0013078	0	16	0	3.11833	0	0	0	4.91701	0.0492342	0.536686	up	yes
oar_circ_0010588	0	0	0	2.84648	12	6	0	-4.85003	0.0495698	0.536686	down	yes
oar_circ_0002072	0	0	0	2.8543	15	4	0	-4.848	0.0497862	0.536686	down	yes
oar_circ_0004175	0	0	0	2.8543	15	4	0	-4.848	0.0497862	0.536686	down	yes
oar_circ_0002788	0	0	0	2.83866	9	8	0	-4.84449	0.0498789	0.536686	down	yes
oar_circ_0001142	5	0	9	2.39349	0	0	0	4.85462	0.0499678	0.536686	up	yes
oar_circ_0010137	5	0	9	2.39349	0	0	0	4.85462	0.0499678	0.536686	up	yes
oar_circ_0012798	5	0	9	2.39349	0	0	0	4.85462	0.0499678	0.536686	up	yes
oar_circ_0006543	0	4	10	2.40492	0	0	0	4.85556	0.0499876	0.536686	up	yes

[truncated: 21 more sheets: Table S11, Table S12, Table S13, Table S14, Table S15, Table S16, Table S17, Table S18, Table S19, Table S20, Table S21, Table S22, Table S23, Table S24, Table S25, Table S26, Table S27, Table S28, Table S29, Table S30 …]
